# Supplementary material for: Metabolomic Profile and Cytotoxic Activity of Cissus incisa Leaves Extracts
Source: Plants (Basel). 2021 Jul 7;10(7):1389. doi: 10.3390/plants10071389 (PMC8309210; doi:10.3390/plants10071389)
Supplement: Supplementary file 1 [file plants-10-01389-s001.zip]

Archive with 1 entries (1 files):
- plants-1261308-supplementary.xlsx
