# Supplementary material for: Metabolomic Profile and Cytotoxic Activity of Cissus incisa Leaves Extracts
Source: Plants (Basel). 2021 Jul 7;10(7):1389. doi: 10.3390/plants10071389 (PMC8309210; doi:10.3390/plants10071389)
Supplement: Supplementary file 1 [file plants-10-01389-s001.zip › plants-1261308-supplementary.xlsx]

## Sheet: TableS1
	Table S1. UHPLC-QTOF-MS/MS results for Hexane extract
	# Notes : Entity List : Union 2Way ANOVA cut-off p<0.05
	#Interpretation : Leaves-Hexane extract
	#Experiment : Cisus incisa
	#Flag Value: [Present]
	#Entities where at least 100.0 percent of samples in any 1 out of 1 conditions have flags in [Present]
	# Technology : MassHunterQual.IDENTIFIED_UNIDENTIFIED_COMPOUNDS.Cisus incisa_2019_Apr_26_17_52_02
	# Owner : gxuser
	# Created On : Fri Apr 26 20:39:59 CDT 2019
	Compound	Retention Time	18-BAG-034-CIH Ext Hex MSMS-r001: Log2(normalized)	18-BAG-034-CIH Ext Hex MSMS-r002: Log2(normalized)	18-BAG-034-CIH Ext Hex MSMS-r003: Log2(normalized)	18-BAG-034-CIH Ext Hex MSMS-r004: Log2(normalized)	18-BAG-034-CIH Ext Hex MSMS-r005: Log2(normalized)	18-BAG-034-CIH Ext Hex MSMS-r006: Log2(normalized)	Normalized Area Average	% Normalized Area	Chemical Name	Chemical Formule	Molecular weight	Metabolite Class
1	alpha-Tocopherolquinone	8.08514	24.0898	24.1107	24.1284	23.9408	23.918	23.8641	24.0087	0.663832	alpha-Tocopherolquinone	C29H50O3	446.376	Diterpenoid
2	1,2-Dihydro-5-hydroxy-2-(1-hydroxy-1-methylethyl)-4-(butyryl)-6-phenylfurano[2,3-h][1]benzopyran-8-one	4.84974	19.9772	20.0545	19.8678	20.4952	19.9988	20.4818	20.1459	0.557027	1,2-Dihydro-5-hydroxy-2-(1-hydroxy-1-methylethyl)-4-(butyryl)-6-phenylfurano[2,3-h][1]benzopyran-8-one	C24H24O6	408.157	Flavonoid
3	Alpinumisoflavone dimethyl ether	3.92436	22.4907	22.1942	22.4223	22.8529	22.5221	22.6882	22.5284	0.622904	Alpinumisoflavone dimethyl ether	C22H20O5	364.1311	Flavonoid
4	7,9,13,17-tetramethyl-7S,14S-dihydroxy-2E,4E,8E,10E,12E,16-octadecahexaenoic acid	3.92436	22.4424	22.1993	22.445	22.8694	22.7887	22.5383	22.5472	0.623422	7,9,13,17-tetramethyl-7S,14S-dihydroxy-2E,4E,8E,10E,12E,16-octadecahexaenoic acid	C22H32O4	360.23	Fatty acid derivative
5	6,9,12,15,18-Tetracosapentaynoic acid	6.10133	20.5586	20.5828	20.5788	20.6398	20.6089	20.5965	20.5942	0.569424	6,9,12,15,18-Tetracosapentaynoic acid	C24H28O2	348.209	Fatty Acyl
6	7-oxo-beta-Sitosterol	7.75567	20.6964	20.4032	20.8109	20.7394	20.3585	20.4148	20.5705	0.568768	3-Hydroxy-(3beta)-stigmast-5-en-7-one	C29H48O2	428.365	Sterol
7	Heneicosan-2-one	5.01693	20.1695	20.1941	19.9258	20.3458	20.2872	20.422	20.2241	0.559189	Heneicosan-2-one	C21H42O	310.324	Fatty Acyl
8	10-Hydroxy-16-hentriacontanone	6.28438	19.6037	19.6988	19.5777	19.503	19.7489	19.4914	19.6039	0.542042	10-Hydroxy-16-hentriacontanone	C31H62O2	466.475	Fatty Acyl
9	2-(6Z,9Z,12Z,15Z-Octadecatetraenoyl)-rac-glycerol	6.37381	20.8564	20.4701	20.5718	20.9719	20.7924	20.7949	20.7429	0.573535	1,3-dihydroxypropan-2-yl (6Z,9Z,12Z,15Z)-octadeca-6,9,12,15-tetraenoate	C21H34O4	350.246	Fatty Acyl
10	Gancaonin R	3.92436	22.4861	22.1884	22.4222	22.5944	22.7583	22.5141	22.4939	0.62195	2,6-Diisopentenyl-3,3'4',5-Tetrahydroxybibenzyl	C24H30O4	382.214	stilbene
11	MG(0:0/18:3(6Z,9Z,12Z)/0:0)	6.8117	20.9476	20.5636	20.5369	20.5971	20.4942	20.618	20.6262	0.570309	N-(3-oxo-9Z-hexadecenoyl)-homoserine lactone	C20H34NO4	352.262	Acyl glycerol
12	Theasapogenol A	6.66696	20.9904	21.0933	20.9192	21.046	20.9467	20.9394	20.9892	0.580344	4a,9-bis(hydroxymethyl)-2,2,6a,6b,9,12a-hexamethyl-1,2,3,4,4a,5,6,6a,6b,7,8,8a,9,10,11,12,12a,12b,13,14b-icosahydropicene-3,4,5,10-tetrol	C30H50O6	506.361	Fatty acid glycoside
13	Calycanthidine	3.92436	22.4425	22.1993	22.445	22.8694	22.7875	22.5383	22.547	0.623417	Calycanthidine	C23H28N4	360.231	Alkaloid
14	Minabeolide-2	6.28047	19.5758	19.5898	19.3024	19.6735	19.6188	19.3191	19.5132	0.539535	3-oxo-18-acetoxywitha-1,4,24-trienolide	C29H38O5	466.2719	Sterol Lipid
15	11(Z),14(Z)-Eicosadienoic Acid	7.15411	19.0921	19.1227	19.2806	19.2063	19.1367	19.0583	19.1495	0.529476	11(Z),14(Z)-Eicosadienoic Acid	C20H36O2	308.272	Fatty Acyl
16	Sanguisorbin B	6.37685	22.5665	22.5733	22.5221	22.6025	22.5627	22.5511	22.5631	0.623861	1,2,6a,6b,9,9,12a-Heptamethyl-10-[(3,4,5-trihydroxyoxan-2-yl)oxy]-1,2,3,4,4a,5,6,6a,6b,7,8,8a,9,10,11,12,12a,12b,13,14b-icosahydropicene-4a-carboxylate	C35H56O7	588.403	Terpenoid
17	Diacylglycerol (8:0/0:0/8:0)	6.67844	20.0958	20.0522	19.6247	19.7154	20.05	19.6665	19.8675	0.549329	2-hydroxy-3-(octanoyloxy)propyl octanoate	C19H36O5	344.256	Diacylglycerol
18	1-Stearoyl-2-eicosadienoyl-sn-glycerol	8.10829	19.4585	19.6747	19.8422	19.3719	19.1787	19.1958	19.4536	0.537887	(2S)-1-hydroxy-3-(octadecanoyloxy)propan-2-yl (11Z,14Z)-icosa-11,14-dienoate	C41H76O5	648.569	Diacylglycerol
19	3R,7R-diacetoxy-docosanoic acid	7.08447	20.9006	20.864	20.9488	20.9128	20.858	20.8584	20.8904	0.577614	3R,7R-diacetoxy-docosanoic acid	C26H48O6	456.345	Fatty Acyl
20	2-Heptadecylfuran	5.01693	20.3385	20.3513	20.1512	20.5153	20.4234	20.4519	20.3719	0.563278	2-Heptadecylfuran	C21H38O	306.292	heteroaromatic compounds
21	1-nonadecanoyl-2-(7Z,10Z,13Z,16Z-docosatetraenoyl)-glycero-3-phosphate	7.61424	20.0714	20.0049	19.7558	19.7716	19.7709	19.7301	19.8508	0.548868	1-nonadecanoyl-2-(7Z,10Z,13Z,16Z-docosatetraenoyl)-glycero-3-phosphate	C44H79O8P	766.551	Glycerophospholipid
22	5-methoxy-3-(2R-acetoxy-pentadecyl)-1,4-benzoquinone	7.446	20.4984	22.4135	20.6044	20.8104	21.0178	20.1585	20.9172	0.578353	5-methoxy-3-(2R-acetoxy-pentadecyl)-1,4-benzoquinone	C24H38O5	406.2719	Quinone
23	Phytol	6.3336	21.8622	21.5926	21.7441	21.699	21.7432	21.5784	21.7033	0.600088	(2E,7R,11R)-3,7,11,15-tetramethylhexadec-2-en-1-ol	C20H40O	296.308	Diterpenoid
24	Oxyacanthine	7.18721	19.7585	19.8058	19.837	20.0097	20.0532	20.095	19.9265	0.550962	6,6',7-Trimethoxy-2,2'-dimethyloxyacanthan-12'-ol	C37H40N2O6	608.289	Lignan
25	5,8,12-Trihydroxy-9-octadecenoic acid	7.15411	18.9551	19.0265	19.1416	19.0683	18.9704	18.9127	19.0124	0.525688	5,8,12-Trihydroxy-9-octadecenoic acid	C18H34O5	330.2406	Fatty Acyl
26	Carnosic acid	5.47189	22.3594	22.5315	22.4149	22.589	22.4174	22.5769	22.4815	0.621607	(4aR,10aS)-5,6-dihydroxy-1,1-dimethyl-7-propan-2-yl-2,3,4,9,10,10a-hexahydrophenanthrene-4a-carboxylic acid	C20H28O4	332.196	Diterpenoid
27	Yucalexin B16	6.5552	21.5195	19.6179	19.5985	21.533	21.4531	21.4489	20.8618	0.576823	Yucalexin B16	C20H28O2	300.209	Diterpenoid
28	Campesteryl p-coumaric acid	9.48133	22.879	22.7681	22.8393	22.7623	22.7422	22.7313	22.787	0.630055	Campesteryl p-coumarate	C37H54O3	546.407	Steroid ester
29	Aspidoalbine	7.44483	20.3452	20.2041	20.374	21.5962	22.8549	20.6424	21.0028	0.580721	3-stearoyloxy-4-(trimethylammonio)butyrate	C25H49NO4	428.233	Fatty Acyl
30	Auxin b	5.47555	22.2517	22.1824	22.3272	22.492	22.1163	22.3036	22.2789	0.616004	5-[3,5-bis(butan-2-yl)cyclopent-1-en-1-yl]-5-hydroxy-3-oxopentanoic acid	C18H30O4	310.214	Monoterpenoid
31	10,13-Epoxy-11-methyloctadeca-10,12-dienoic acid	6.5456	21.2386	20.6525	20.6505	20.6497	20.5985	20.5988	20.7314	0.573218	10,13-Epoxy-11-methyloctadeca-10,12-dienoic acid	C19H32O3	308.235	Fatty Acyl derivative
32	Spheroidenone	6.75437	22.356	22.3417	22.331	22.3941	22.4208	22.3964	22.3733	0.618615	Spheroidenone	C41H58O2	582.444	Carotene derivative
33	1-dodecanoyl-2-tridecanoyl-sn-glycero-3-phosphoethanolamine	6.35946	19.1632	19.2905	18.881	19.4777	18.9671	19.3345	19.1857	0.530478	1-dodecanoyl-2-tridecanoyl-sn-glycero-3-phosphoethanolamine	C30H60NO8P	593.406	Glycerophospholipid
34	2-Monopalmitoylglycerol	6.96785	19.3312	19.3438	19.3198	19.2738	19.228	19.2394	19.2893	0.533344	2-Monopalmitoylglycerol	C19H38O4	330.277	monoglyceride
35	3-hydroxytridecanoyl carnitine	5.84867	20.7973	20.8451	20.8662	20.9367	20.8381	20.8431	20.8544	0.576617	3-hydroxytridecanoyl carnitine	C20H39NO5	373.283	Fatty Acyl
36	Doristerol	4.8448	20.1351	20.0934	19.9973	20.5874	20.1218	20.2529	20.198	0.558468	Doristerol	C27H46O	386.355	Sterol
37	(12S,15S)-15-O-Demethyl-10,29-dideoxy-11,12-dihydro-striatin C	7.24887	21.0631	20.958	20.9279	20.8671	20.8514	20.8881	20.9259	0.578596	(12S,15S)-15-O-Demethyl-10,29-dideoxy-11,12-dihydro-striatin C	C25H38O6	434.267	Terpene
38	delta-Tocopherol	6.35756	19.5768	19.5829	19.4999	19.5198	19.5796	19.5702	19.5549	0.540686	delta-Tocopherol	C27H46O2	402.35	Prenol lipid
39	16beta-16-Hydroxy-3-oxo-1,12-oleanadien-28-oic acid	7.36386	23.1251	23.1116	23.1271	23.0881	23.1178	23.1435	23.1189	0.63923	1-(2-methoxy-6Z-hexadecenyl)-sn-glycero-3-phosphoethanolamine	C22H46NO7P	468.308	Triterpene
40	Sterebin D	6.22207	23.1351	23.0609	23.1505	23.1061	23.071	23.0401	23.0939	0.63854	(3E)-4-(2,3-dihydroxy-2,5,5,8a-tetramethyl-decahydronaphthalen-1-yl)but-3-en-2-one	C18H30O3	294.219	Sesquiterpenoid
41	3b,18b-3-Methoxy-11-oxo-12-oleanen-30-oic acid	8.01171	22.4437	22.427	22.3974	22.2178	22.159	22.1955	22.3067	0.616775	3b,18b-3-Methoxy-11-oxo-12-oleanen-30-oic acid	C31H48O5	484.71	Triterpenoid
42	Ganoderic acid X	7.01936	23.2695	23.2736	23.2262	23.2609	23.0785	23.2394	23.2247	0.642155	Ganoderic acid X	C32H48O5	512.347	Triterpenoid
43	Tetracosanoic acid	6.3606	21.4864	21.522	21.5258	20.9205	21.4839	20.6844	21.2705	0.588123	Tetracosanoic acid	C24H48O2	368.365	Fatty acid
44	Myxalamid S	7.15463	19.8616	19.2857	18.8976	19.738	19.7508	19.77	19.5506	0.540569	Myxalamid S	C25H41NO4	419.303	Fatty amide
45	5-Decanoyl-2-nonylpyridine	7.76342	21.2493	21.2112	21.3402	21.1546	21.128	21.117	21.2	0.586175	6Z,9Z,12Z,15Z,18Z-tetracosapentaenoic acid	C24H39O2	359.295	Fatty Acyl
46	Butyl oleate sulfate	7.24887	20.931	20.9847	20.9969	20.8581	20.9223	20.8252	20.9197	0.578423	Fragarin	C21H21O10	434.121	Flavonoid
47	Flavoxate	4.8448	20.2966	20.3526	20.1932	20.7901	20.2894	20.7712	20.4488	0.565404	Flavoxate	C24H25NO4	391.178	Flavonoid
48	beta-Citraurinene	7.80945	21.7801	22.6746	21.6234	21.3463	24.2695	23.2296	22.4873	0.621766		C30H42O	418.324	triterpenoid
49	Heteroxanthin	7.01018	23.0328	22.9287	22.959	23.1243	23.0811	22.9978	23.0206	0.636513	(3S,3'r,5R,6R)-7',8'-Didehydro-5,6-dihydro-3,3',5,6-tetrahydroxy-beta,beta-carotene	C40H56O4	600.418	Prenol lipid
50	Armillatin	6.32938	21.238	21.8153	21.1369	21.2239	21.1715	21.8613	21.4078	0.591919	Armillatin	C38H58O6	610.421	Prenol lipid
51	1-palmitoyl-2-docosadienoyl-sn-glycero-3-phosphate	6.884	21.5467	21.5558	21.5439	21.5679	21.5253	21.1056	21.4742	0.593755	PA(16:0/22:2)	C41H77O8P	728.536	Glycerophospholipid
52	N-(3-hydroxy-dodecanoyl)-homoserine lactone	6.22207	23.1303	23.0573	23.1449	23.1032	23.0674	23.0325	23.0892	0.63841	N-(3-hydroxy-dodecanoyl)-homoserine lactone	C16H29NO4	299.21	Fatty Acyl
53	1-(11Z,14Z-eicosadienoyl)-glycero-3-phosphate	6.66945	20.4899	20.432	20.5267	20.281	20.4802	20.5039	20.4523	0.565499	1-(11Z,14Z-eicosadienoyl)-glycero-3-phosphate	C23H43O7P	462.275	Glycerophospholipid
54	Cavipetin D	6.67338	19.8313	20.163	20.0479	19.6081	19.5196	19.5191	19.7815	0.546953	Cavipetin D	C25H38O5	418.272	Diterpenoid
55	Panaquinquecol 1	6.07793	20.9245	20.9963	21.0255	20.9717	20.8836	20.8297	20.9385	0.578944	10-methoxyheptadec-1-en-4,6-diyne-3,9-diol	C18H28O3	292.204	Fatty Acyl
56	1-pentadecanoyl-2-arachidonoyl-sn-glycero-3-phosphate	6.663	20.1404	20.3987	20.2975	19.9141	19.8938	19.9456	20.0984	0.555713	1-pentadecanoyl-2-arachidonoyl-sn-glycero-3-phosphate	C 38 H 67 O 8 P	682.457	Glycerophospholipid
57	Diisobutyl phthalate	6.40692	22.5002	22.6209	22.6094	22.4855	22.4916	22.485	22.5321	0.623006	Not identified	Not identified
58	Lucidone A	6.35756	19.6093	19.601	19.5322	19.5215	19.5901	19.6027	19.5761	0.541274	Lucidone A	C24H34O5	402.241	Sesquiterpenoid
59	Lespeol	5.84867	20.86	20.8257	20.8346	20.8263	20.8295	20.8392	20.8359	0.576106	Lespeol	C25H26O4	390.183	Flavonoid
60	Violaxanthin	7.01018	23.0246	22.9069	22.9708	23.1131	23.0764	22.9922	23.014	0.636329	Violaxanthin	C40H56O4	600.415	Carotenoid
61	1-(9Z,12Z-octadecadienoyl)-rac-glycerol	6.907	20.5627	20.5883	20.4507	20.5295	20.5135	20.43	20.5124	0.567163	MG(18:2(9Z,12Z)/0:0/0:0)	C21H38O4	354.277	Glycerolipid
62	(3S,5R,6S,7E,9x)-7-Megastigmene-3,6,9-triol 9-glucoside	7.79754	27.0363	27.6704	27.391	26.3479	26.4121	26.379	26.8728	0.743024	(3S,5R,6S,7E,9x)-7-Megastigmene-3,6,9-triol 9-glucoside	C19H34O8	390.225	fatty acyl glycosides
63	5,7,4'-Trimethoxyflavan	6.11704	22.5023	22.6096	22.5975	22.5017	22.5074	22.4681	22.5311	0.622978	5,7,4'-Trimethoxyflavan	C18H20O4	300.1362	Flavonoid
64	Hirsutidin 3-O-(6-O-p-coumaroyl)glucoside	6.48133	19.9947	19.6416	19.6427	19.977	20.0177	19.6722	19.8243	0.548136	Hirsutidin 3-O-(6-O-p-coumaroyl)glucoside	C33H34O14	654.194	Flavonoid
65	1-(1Z-octadecenyl)-2-(5Z,8Z,11Z,14Z,17Z-eicosapentaenoyl)-glycero-3-phospho-(1'-sn-glycerol)	7.44733	27.22	27.1274	27.2046	26.9979	27.0109	26.9926	27.0922	0.749092	PG(P-18:0/20:5(5Z,8Z,11Z,14Z,17Z))	C44H77O9P	780.5305	Glycerophospholipid
66	methyl 5R,6R-epoxy-9E-eicosen-7-ynoate	5.79125	21.4852	21.5247	21.5461	21.547	21.5829	21.5409	21.5378	0.595514	methyl 5R,6R-epoxy-9E-eicosen-7-ynoate	C21H34O3	334.251	Fatty Acyl
67	Heliotrine	6.5426	19.6195	21.1965	19.6337	20.6376	19.5823	20.5896	20.2099	0.558796	Heliotrine	C16H27NO5	313.189	member of pyrrolizines
68	(1-cyano-2-methylprop-2-en-1-yl) eicosanoate	4.80817	19.4001	20.0283	19.8674	20.0551	19.9695	20.0022	19.8871	0.549872	(1-cyano-2-methylprop-2-en-1-yl) eicosanoate	C25H45NO2	391.3450	Fatty Acyl
69	(all-E)-6'-Apo-y-caroten-6'-al	6.89663	22.8006	22.7838	22.7704	22.8212	22.7983	22.7775	22.7919	0.63019	(all-E)-6'-Apo-y-caroten-6'-al	C32H42O	442.327	Prenol lipid
70	1-dodecanoyl-sn-glycero-3-phosphocholine	7.24887	20.6057	20.6384	20.6083	20.5187	20.439	20.4395	20.5416	0.567969	1-dodecanoyl-sn-glycero-3-phosphocholine	C20H42NO7P	439.27	Glycerophospholipid
71	Demethylphylloquinone	7.22713	20.3486	20.988	21.9573	19.0558	19.213	19.4043	20.1612	0.557449	2 - [(2E) -3,7,11,15-tetrametilhexadec-2-en-1-il] -1,4-dihidronaftaleno-1,4-diona	C 30 H 44 O 2	436.337	Prenol lipid
72	1-(9Z-hexadecenoyl)-2-(11Z-eicosenoyl)-glycero-3-phosphoserine	7.44733	24.1004	24.0849	23.6974	24.0033	23.938	24.0462	23.9784	0.662994	PS(16:1(9Z)/20:1(11Z))	C42H78NO10P	787.536	Glycerophospholipid
73	Stylisterol B	8.16754	22.4176	21.9735	21.8979	22.5026	22.0707	22.3954	22.2096	0.614089	Stylisterol B	C28H46O4	446.34	Sterol Lipid
74	Hericene B	7.48189	20.0907	20.0269	19.693	19.8293	19.5985	19.8979	19.8561	0.549014	Oleic acid ester OF 4(3',7'-dimethyl-2',6'-octadienyl)-2-formyl-3-hydroxyl-5-methoxylbenzyl alcohol	C37H58O5	582.428	Prenol lipid
75	Stylisterol A	7.0195	21.9913	22.0214	22.0299	22.0263	22.1866	22.0023	22.043	0.609481	Stylisterol A	C28H46O3	430.345	Sterol Lipid
76	Cucurbitacin E	6.02978	21.5273	21.5887	21.3658	21.4265	21.4167	21.4372	21.4604	0.593372	Cucurbitacin E	C32H44O8	556.304	Triterpenoid
77	(22E,24R)-Stigmasta-4,22-diene-3,6-dione	6.36235	19.4647	19.5013	19.4224	19.4481	19.4816	19.4606	19.4631	0.538149	(22E,24R)-Stigmasta-4,22-diene-3,6-dione	C29H44O2	424.334	Lipid
78	Isoderricin A	6.42167	19.6298	19.5858	19.6487	19.2163	19.2339	19.5872	19.4836	0.538716	Isoderricin A	C21H22O3	322.157	Flavonoid
79	N-(2-hydroxyeicosanoyl)-4R-hydroxysphinganine	7.06428	20.1544	20.1669	20.375	20.4758	20.5303	20.3187	20.3369	0.562308	N-(2-hydroxyeicosanoyl)-4R-hydroxysphinganine	C38H77NO5	627.58	Sphingolipid
80	Junceic acid	6.5334	21.2551	21.2435	20.6617	20.6642	20.6417	20.6239	20.8483	0.57645		C21H30O3	330.219	Prenol lipid
81	2-Hydroxy-6-tridecylbenzoic acid	6.51312	20.0049	20.0219	20.2165	20.1762	20.2362	20.103	20.1264	0.556489	2-Hydroxy-6-tridecylbenzoic acid	C20H32O3	320.235	phenolic compound
82	1-docosanoyl-glycero-3-phospho-(1'-sn-glycerol)	9.48133	22.8402	22.7617	22.7913	22.7032	22.6389	22.6678	22.7338	0.628584	PG(22:0/0:0)	C28H57O9P	568.3740	Glycerophospholipid
83	Robustocin	6.08018	19.7915	19.8328	19.8481	19.6965	19.6835	19.7285	19.7635	0.546454	3-(7-{5-[5-(1-hydroxypentadecyl)oxolan-2-yl]oxolan-2-yl}heptyl)-5-methyl-2,5-dihydrofuran-2-one	C35H62O5	562.46	Fatty Acyl
84	gibberellin A12 aldehyde	6.20667	23.3956	23.3255	23.4086	23.3599	23.337	23.3047	23.3552	0.645765	gibberellin A12 aldehyde	C20H28O3	316.204	Prenol lipid
85	Soyasapogenol A	6.7818	22.6759	22.7173	22.6241	22.9355	22.8755	22.7063	22.7558	0.62919	Soyasapogenol A	C 30 H 50 O 4	474.37	Triterpenoid
86	1-(11Z,14Z-Eicosadienoyl)-2-pentadecanoyl-sn-glycero-3-phosphoethanolamine	6.91521	20.1898	20.235	20.161	20.2683	20.2352	20.4045	20.2489	0.559877	1-(11Z,14Z-Eicosadienoyl)-2-pentadecanoyl-sn-glycero-3-phosphoethanolamine	C40H76NO8P	729.531	Glycerophospholipid
87	Matricin	5.01693	20.3564	20.3139	20.1516	20.5152	20.4237	20.4523	20.3688	0.563192	Matricin	C17H22O5	306.147	Prenol lipid
88	19alpha-19-Hydroxy-3,11-dioxo-12-ursen-28-oic acid	6.66696	20.4728	20.8019	20.7797	20.7942	20.7404	20.6164	20.7009	0.572374	19a-19-Hydroxy-3,11-dioxo-12-ursen-28-Oate	C30H44O5	484.319	Triterpenoid
89	2-Hydroxy-vitamin K	8.38907	24.1546	24.1511	24.1564	24.023	23.9396	23.9204	24.0575	0.665183	a-Amyrin acetate	C32H52O2	468.397	Triterpenoid
90	Lumequoylacetone	6.52244	22.2426	22.2903	22.2684	22.314	22.3066	22.2882	22.285	0.616174	(24Z)-tritriacont-24-ene-2,4-dione	C33H62O2	490.475	beta-diketones
91	(Z)-Docos-11-enoic acid	7.21433	19.1778	19.2253	19.238	19.0483	19.3192	18.9876	19.1661	0.529935	cetoleic acid	C22H42O2	338.318	Fatty Acyl
92	Spirostane-3,6-dione	6.75267	22.3386	22.3237	22.1844	22.1902	22.2816	22.2144	22.2555	0.615357	(5α,25R)-Spirostan-3,6-dione	C27H40O4	428.293	Sterol
93	Tyromycic acid	6.61633	21.8147	21.8439	21.8267	22.0725	21.8623	21.8535	21.8789	0.604946	3-Oxolanosta-7,9(11),24E-trien-26-Oic acid	C30H44O3	452.326	Triterpenoid
94	Stenocereol	7.05911	19.2584	19.33	19.838	19.7415	19.7911	19.3228	19.5469	0.540467	(4-Methoxybutyl)-cyclohexane	C28H46O2	414.35	Sterol
95	5Z,9Z,21Z-octacosatrienoic acid	6.2017	21.6553	21.4968	21.467	21.5832	21.4591	21.498	21.5266	0.595203	5Z,9Z,21Z-octacosatrienoic acid	C28H50O2	418.381	Fatty Acyl
96	Annoglaucin	6.60989	20.0199	19.9149	19.9525	20.0731	19.9888	19.9647	19.9856	0.552597	5-methyl-3-{2,8,13-trihydroxy-13-[5'-(1-hydroxyundecyl)-[2,2'-bioxolane]-5-yl]tridecyl}-2,5-dihydrofuran-2-one	C37H66O8	638.476	Fatty Acyl
97	Ent-​9-​L1-​PhytoP	5.18412	21.0982	21.079	21.0019	21.3145	21.3758	20.8335	21.1172	0.583883	Ent-​9-​L1-​PhytoP	C18H28O4	308.199	Fatty Acyl
98	glycodeoxycholic acid	6.28438	19.7379	19.6238	19.3936	19.7289	19.5688	19.4263	19.5799	0.541378	glycodeoxycholic acid	C26H43NO5	449.314	Sterol Lipid
99	gamma-Linolenic Acid	6.4288	21.5647	21.522	21.5111	21.5756	21.4841	21.4983	21.526	0.595186	6(Z),9(Z),12(Z)-Octadecatrienoic acid	C18H30O2	278.225	Fatty acid
100	Crispane	7.50821	20.1453	20.2682	20.3124	20.1829	20.0064	20.1712	20.1811	0.558	(1S,2S,4aS,8aS)-1-hydroxy-4,4a-dimethyl-1-(propan-2-yl)-1,2,4a,5,6,7,8,8a-octahydronaphthalen-2-yl (2Z)-2-methylbut-2-enoate	C20H32O3	320.235	Terpene
101	Austroinulin	6.65212	20.5779	20.5591	20.3516	19.8831	20.0823	19.8879	20.2237	0.559178	(1S,2R,3R,4S,4aR,8aR)-3,4a,8,8-tetramethyl-4-[(2Z)-3-methylpenta-2,4-dienyl]-2,4,5,6,7,8a-hexahydro-1H-naphthalene-1,2,3-triol	C20H34O3	322.251	Diterpenoid
102	δ10-12-PhytoF	6.73344	20.119	20.0653	19.9955	19.7158	20.0492	19.6665	19.9352	0.551202	(E)-9-hydroxy-11-(3-hydroxy-5-(1-hydroxypropyl)tetrahydrofuran-2-yl)undec-10-enoic acid	C18H32O6	344.22	Fatty Acyl
103	Amarogentin	7.18721	19.5467	19.5	19.6206	19.8053	19.8807	19.9372	19.7151	0.545116	(2S,3R,4S,5S,6R)-2-{[(3S,4R,4aS)-4-ethenyl-8-oxo-3H,4H,4aH,5H,6H-pyrano[3,4-c]pyran-3-yl]oxy}-4,5-dihydroxy-6-(hydroxymethyl)oxan-3-yl 3,3',5-trihydroxy-[1,1'-biphenyl]-2-carboxylate	C29H30O13	586.169	Terpenoid
104	(11S)-10,11-methylene-5Z,9E-heptacosadienoic acid	6.203	21.9456	21.8214	21.8266	21.908	21.8656	21.8709	21.873	0.604782	Amphimic acid A	C28H50O2	418.381	Fatty Acyl
105	(-)-Folicanthine	6.6322	20.9348	20.7486	20.5096	20.5603	20.4763	20.4956	20.6209	0.57016	(-)-Folicanthine	C24H30N4	374.247	Indoles and derivatives
106	1-octadecanoyl-2-docosanoyl-sn-glycero-3-phosphate	7.49329	21.1825	20.9019	20.833	20.9849	20.9119	20.8346	20.9415	0.579025	PA(18:0/22:0)	C43H85O8P	760.598	Glycerophospholipid
107	Ursolic acid	7.24887	21.2626	21.1871	21.2155	21.1077	21.0958	21.1425	21.1685	0.585303	Ursolic acid	C30H48O3	456.36	Triterpenoid
108	3-O-(6'-O-(9Z,12Z,15Z-octadecatrienoyl)-β-D-glucopyranosyl)-stigmast-5-en-3β-ol	8.2435	21.3103	21.4208	21.1296	21.4514	21.3513	21.3203	21.3306	0.589784	18:3-Glc-Sitosterol	C53H88O7	836.653	Sterol Lipid
109	3-O-(6'-O-(9Z,12Z,15Z-octadecatrienoyl)-β-D-glucopyranosyl)-stigmast-5-en-3β-	6.47213	21.5194	21.475	21.4762	21.5358	21.4429	21.4516	21.4835	0.594011	[(8S)-5,6,7,8-tetrahydro-3H-pyrrolizin-1-yl]methyl (2S)-2-hydroxy-2-[(1S)-1-hydroxyethyl]-3-methylbutanoate	C15H25NO4	283.178	carboxylic ester,member of pyrrolizines
110	4R-hydroxy-sphing-8Z-enine	5.56189	22.2432	22.176	22.371	22.5015	22.184	22.3442	22.3033	0.61668	4R-hydroxy-sphing-8Z-enine	C18H37NO3	315.2773	Sphingolipid
111	10-oxo-nonadecanoic acid	5.79238	20.9907	21.0997	21.1287	21.1393	21.1193	21.0406	21.0864	0.583032	10-oxo-nonadecanoic acid	C19H36O3	312.266	Fatty Acyl
112	Sagittariol	7.02267	18.9052	19.211	19.2379	19.2936	19.2829	18.9293	19.1433	0.529307	5-[5-(hydroxymethyl)-1,2,4a-trimethyl-2,3,4,7,8,8a-hexahydronaphthalen-1-yl]-3-methylpent-1-en-3-ol	C20H34O2	306.256	Diterpenoid
113	(-)-Epicatechin 3'-O-sulfate	7.51513	20.5695	20.5554	20.4972	20.453	20.2259	20.2108	20.4186	0.564569	{2-hydroxy-5-[(2R,3R)-3,5,7-trihydroxy-3,4-dihydro-2H-1-benzopyran-2-yl]phenyl}oxidanesulfonic acid	C15H14O9S	370.036	Flavonoid
114	3,9,15-Docosatriynoic acid	5.02557	20.3835	20.3832	20.2407	20.4557	20.5148	20.5693	20.4245	0.564732	3,9,15-Docosatriynoic acid	C22H32O2	328.24	Fatty Acyl
115	Stearic acid	6.02978	20.1438	20.2121	20.1569	20.0915	20.1171	20.0606	20.1303	0.556597	N-Octadecanoic acid	C18H36O2	284.272	Fatty acid
116	3β,16α-dihydroxyolean-12-ene-23,28-dioic acid	7.30122	21.5366	21.4693	21.3303	21.0253	20.9843	21.4276	21.2956	0.588816	3β,16α-dihydroxyolean-12-ene-23,28-dioic acid	C30H46O6	502.329	Prenol lipid
117	(+)-3β-Hydroxy-ursan-28-oic acid	6.85333	22.3557	22.3314	22.2975	21.7584	21.7753	22.2911	22.1349	0.612023	(+)-3β-Hydroxy-ursan-28-oic acid	C30H50O3	458.376	Prenol lipid
118	3-Nonaprenyl-4-hydroxybenzoic acid	7.61439	19.0254	19.0039	19.0619	18.9585	19.0738	18.9257	19.0082	0.525571	3-Nonaprenyl-4-hydroxybenzoic acid	C52H78O3	750.595	olefinic compound
119	Grandifloric acid	6.32831	21.8251	21.8236	21.9666	21.9293	21.9754	21.8194	21.8899	0.605249	15-hydroxy-5,9-dimethyl-14-methylidenetetracyclo[11.2.1.01,10.04,9]hexadecane-5-carboxylic acid	C20H30O3	318.219	Terpene
120	R-Dysidazirine	7.173	18.661	18.5306	18.5753	18.7989	18.7437	18.7011	18.6685	0.516177	methyl 3-(pentadec-1E-enyl)-2H-azirine-2S-carboxylate	C19H33NO2	307.251	Sphingolipid
121	1,2-Dihexadecanoylphosphatidylglycerol phosphate	7.44733	27.2219	27.077	27.0755	26.9973	26.9461	27.0058	27.0539	0.748033	1,2-Dihexadecanoylphosphatidylglycerol phosphate	C38H76O13P2	802.476	Glycerophospholipid
122	Yucalexin B5	6.07793	20.5872	20.8541	20.8897	20.8745	20.7404	20.5932	20.7565	0.573911	5,5,9,13-tetramethyltetracyclo[11.2.1.0¹,¹⁰.0⁴,⁹]hexadec-14-ene-6,7,12-trione	C20H26O3	314.188	Terpene
123	(-)-Asbestinine 2	7.24178	22.6002	22.6727	22.6456	22.7267	22.6695	22.6582	22.6622	0.626602	(-)-Asbestinine 2	C28H44O6	476.314	Prenol lipid
124	CDP-DG(i-24:0/i-21:0)	6.556	20.7328	20.7688	20.7596	20.9332	20.9227	20.8695	20.8311	0.575973	1-isotetracosanoyl-2-isoheneicosanoyl-sn-glycero-3-cytidine-5'-diphosphate	C57H107N3O15P2	1135.8	Glycerophospholipid
125	6-Deoxohomodolichosterone	7.97036	22.4119	22.4049	22.4295	22.2264	22.2739	22.1331	22.3133	0.616955	14 - [(5E) -3,4-dihidroxi-5- (propan-2-il) hept-5-en-2-il] -2,15-dimetiltetraciclo [8.7.0.0², ⁷.0¹¹, ¹⁵] heptadecano-4,5-diol	C 29 H 50 O 4	462.371	Sterol Lipid
126	1-(5Z,8Z,11Z,14Z,17Z-eicosapentaenoyl)-2-heneicosanoyl-glycero-3-phospho-(1'-sn-glycerol)	7.05644	19.8812	20.0753	20.1302	19.582	20.0027	19.987	19.943	0.551419	1-(5Z,8Z,11Z,14Z,17Z-eicosapentaenoyl)-2-heneicosanoyl-glycero-3-phospho-(1'-sn-glycerol)	C47H83O10P	838.572	Glycerophospholipid
127	18:2-Glc-Stigmasterol	8.4299	22.5148	22.3961	22.4803	22.4337	22.4268	22.3278	22.4299	0.62018	3-O-(6'-O-(9Z,12Z-octadecadienoyl)-β-D-glucopyranosyl)-stigmast-5,22E-dien-3β-ol	C53H88O7	836.653	Sterol Lipid
128	7',8'-Dihydro-8'-hydroxycitraniaxanthin	6.29233	21.6405	21.6252	21.5929	21.6607	21.7012	21.8451	21.6776	0.599379	1-{3-hydroxy-3-[(2E,4E,6Z,8E,10E,12E,14Z,16E)-6,11,15-trimethyl-17-(2,6,6-trimethylcyclohex-1-en-1-yl)heptadeca-2,4,6,8,10,12,14,16-octaen-2-yl]oxiran-2-yl}ethan-1-one	C33H44O3	488.329	Triterpenoid
129	5,6-Epoxy-5,6-dihydro-10'-apo-b,y-carotene-3,10'-diol	6.831	22.2612	22.2656	22.2186	22.1999	22.2857	22.1729	22.234	0.614763	6 - [(1E, 3Z, 5E, 7E, 9E, 11Z, 13Z) -15-hidroxi-3,7,12-trimetilpentadeca-1,3,5,7,9,11,13-heptaen-1-ilo ] -1,5,5-trimetil-7-oxabiciclo [4.1.0] heptan-3-ol	C 27 H 38 O 3	410.282	Carotenoid
130	1-dodecanoyl-2-(9Z,12Z-heptadecadienoyl)-sn-glycerol	7.09425	21.0602	21.0622	20.9063	21.0339	20.9644	20.8059	20.9721	0.579873	1-dodecanoyl-2-(9Z,12Z-heptadecadienoyl)-sn-glycerol	C32H58O5	522.428	Glycerolipid
131	N-tetradecanoyl glutamine	6.247	20.7518	20.7081	20.7408	20.799	20.7284	20.7274	20.7426	0.573526	N-myristoyl glutamine	C19H36N2O4	356.2675	Fatty Acyl
132	(14Z,17Z,20R,21E,23E,25Z,27S,29Z)-20,27-dihydroxydotriaconta-14,17,21,23,25,29-hexaenoic acid	6.7626	21.0749	21.1677	21.1578	21.2396	21.1827	21.157	21.1633	0.585158	(14Z,17Z,20R,21E,23E,25Z,27S,29Z)-20,27-dihydroxydotriaconta-14,17,21,23,25,29-hexaenoic acid	C32H52O4	500.387	Fatty Acyl
133	hexaenoic acid	8.56225	20.3104	20.2353	19.8822	19.9799	19.8587	19.7781	20.0074	0.553199	hexaenoic acid	C59H94O6	898.707	Triacylglycerol
134	Stigmastane-3,6-dione	8.51882	20.3276	20.1181	20.0704	20.1772	19.895	20.1076	20.116	0.556201	(5S,8S,9S,10R,13R,14S,17R)-17-[(2R,5R)-5-ethyl-6-methylheptan-2-yl]-10,13-dimethyl-2,4,5,7,8,9,11,12,14,15,16,17-dodecahydro-1H-cyclopenta[a]phenanthrene-3,6-dione	C29H48O2	428.365	Sterol Lipid
135	1-tetradecanoyl-glycero-3-phospho-(1'-sn-glycerol)	7.31033	20.9029	20.8343	20.8738	20.7399	20.7504	20.6952	20.7994	0.575097	1-tetradecanoyl-glycero-3-phospho-(1'-sn-glycerol)	C20H41O9P	456.249	Glycerophospholipid
136	2-Stearyl citric acid	6.26244	21.3691	21.3692	21.5569	21.4443	21.4901	21.4496	21.4465	0.592989	3-hydroxy-3-[(octadecyloxy)carbonyl]pentanedioic acid	C24H44O7	444.309	Tricarboxylic acid
137	PC(22:6(4Z,7Z,10Z,13Z,16Z,19Z)/22:1(13Z))	5.15153	19.5745	19.4547	19.3942	19.4356	19.4304	19.6039	19.4822	0.538677	1-(4Z,7Z,10Z,13Z,16Z,19Z-Docosahexaenoyl)-2-(13Z-docosenoyl)-sn-glycero-3-phosphocholine	C52H90NO8P	887.64	Glycerophospholipid
138	17-phenyl heptadecanoic acid	6.75244	21.1444	21.1325	21.1376	21.0885	21.0564	21.0483	21.1013	0.583444	17-phenyl heptadecanoic acid	C23H38O2	346.287	Fatty Acyl
139	1,2,3-Trioctanoylglycerol	7.95122	19.099	20.0658	19.2581	19.8695	19.8426	19.8611	19.666	0.543759	1,2,3-Trioctanoylglycerol	C27H50O6	470.363	Triacylglycerol
140	spinosic acid A	6.79794	22.8039	22.8146	22.8114	22.8168	22.8044	22.8338	22.8141	0.630804	3β,19β-dihydroxyolean-12-en-28-oic acid	C30H48O4	472.355	Prenol lipid
141	(5β,8α,9β,10α)-16,17-dihydroxykauran-18-oic acid	6.58927	21.0432	21.0263	21.0426	21.0693	20.9879	21.0086	21.0297	0.581463	(5β,8α,9β,10α)-16,17-dihydroxykauran-18-oic acid	C20H32O4	336.23	Prenol lipid
142	5-((3Z,6Z,9Z,12Z,15Z,18Z)-henicosa-3,6,9,12,15,18-hexaen-1-yl)resorcinol	6.64257	20.1527	20.0663	20.321	20.4376	20.3673	20.4087	20.2923	0.561075	5-((3Z,6Z,9Z,12Z,15Z,18Z)-henicosa-3,6,9,12,15,18-hexaen-1-yl)resorcinol	C27H36O2	392.272	Phenolic lipid
143	(23S)-1α-hydroxy-25,27-didehydrovitamin D3 26,23-lactone	7.13231	21.3801	21.3679	21.4707	21.4361	21.3976	21.3629	21.4025	0.591774	(23S)-1α-hydroxy-25,27-didehydrovitamin D3 26,23-lactone	C27H38O4	426.277	Sterol Lipid
144	Homodihydrocapsaicin	6.34825	20.0591	21.5	20.8129	20.0972	20.0478	20.0855	20.4337	0.564986	N-((4-Hydroxy-3-methoxyphenyl)methyl)-9-methyl-decanamide	C19H31NO3	321.23	Methoxyphenol
145	(22S)-1α-acetoxy-5α-furospirostan-3α,11β,20R-triol	7.39386	20.2816	21.4334	21.4394	20.5268	20.4914	21.3969	20.9283	0.57866	(22S)-1α-acetoxy-5α-furospirostan-3α,11β,20R-triol	C30H48O7	520.34	Sterol Lipid
146	1-dodecanoyl-2-heneicosanoyl-glycero-3-phosphate	9.66189	19.2042	19.2142	19.2128	19.5106	20.2207	20.3427	19.6175	0.542419	1-dodecanoyl-2-heneicosanoyl-glycero-3-phosphate	C36H71O8P	662.4887	Glycerophospholipid
147	β-Amyrin	9.4535	19.8717	19.8213	19.7778	19.6414	19.6452	19.5981	19.7259	0.545416	Olean-12-en-3β-ol	C30H50O	426.386	Prenol lipid
148	N-octadecanoyl-phenylalanine	9.4535	19.9423	19.923	19.8734	19.8261	19.7076	19.6868	19.8265	0.548197	N-octadecanoyl-phenylalanine	C27H45NO3	431.34	Fatty Acyl
149	1,2-di- (9Z-hexadecenoil) -sn-glicero-3-fosfo- (1'-sn-glicerol)	6.93133	20.6907	20.7744	20.7825	20.7981	20.838	20.7817	20.7776	0.574493	1,2-di- (9Z-hexadecenoil) -sn-glicero-3-fosfo- (1'-sn-glicerol)	C 3 8 H 7 1 O 1 0 P	718.479	Glycerophospholipid
150	(2E,4E)-2,4-Dodecadienal	4.08533	22.5645	22.297	22.4656	22.6187	22.5659	22.7183	22.5383	0.623178	(2E,4E)-2,4-Dodecadienal	C12H20O	180.151	Organic oxygen compounds
151	Ursadiol	7.415	20.4002	20.3737	20.192	20.2911	20.2491	20.189	20.2825	0.560805	Coflodiol	C30H50O2	442.38	Triterpenoid
152	Hexadecaphinganine-1-phosphate	6.14417	19.8381	20.1098	20.074	19.9601	20.1177	19.9073	20.0012	0.553026	Hexadecaphinganine-1-phosphate	C16H36NO5P	353.233	Sphingolipid
153	Protoporphyrin	6.19217	19.7662	19.8427	19.8515	19.699	19.6904	19.7374	19.7645	0.546483	Protoporphyrin	C34H34N4O4	562.262	Tetrapyrroles and derivatives
154	Ursololactone	7.403	22.6163	22.6988	22.6669	22.7453	22.6862	22.6898	22.6839	0.627202	3b-Acetoxy-28,13-ursanolide	C32H50O4	498.368	Triterpenoid
155	20:1-Glc-Stigmasterol	7.403	19.356	19.3874	19.258	19.337	19.3293	19.2968	19.3274	0.534397	3-O-(6'-O-(11Z-eicosenoyl)-β-D-glucopyranosyl)-stigmast-5,22E-dien-3β-ol	C55H94O6	866.7	Sterol Lipid
156	Umbelliferone farnesyl ether	4.08533	20.5963	20.2576	20.4822	20.8848	20.773	20.7569	20.6251	0.570279	7-{[(2E,6Z)-3,7,11-trimethyldodeca-2,6,10-trien-1-yl]oxy}-2H-chromen-2-one	C24H30O3	366.219	Prenol lipid
157	1-tetradecanoyl-2-(11Z,14Z-eicosadienoyl)-glycero-3-phospho-(1'-sn-glycerol)	7.60908	19.214	18.921	19.1792	19.1944	18.8711	18.9425	19.0537	0.526829	PG(14:0/20:2(11Z,14Z))	C40H75O10P	746.51	Glycerophospholipid
158	Phellogenic acid	6.14417	19.9695	20.096	20.0643	20.0476	20.0507	19.9389	20.0278	0.553763	Docosan-1,22-dioic acid	C22H42O4	370.308	Fatty Acyl
159	11Z,14Z,17Z,20Z,23Z-hexacosapentaenoic acid	6.67733	19.7238	19.7308	19.2406	19.3194	19.3147	19.3508	19.4467	0.537694	Shibic acid	C26H42O2	386.318	Fatty Acyl
160	12β-hydroxy-25-nor-16-scalaren-24-al	6.8985	21.0288	21.0192	21.533	21.0486	20.977	21.0033	21.1016	0.583454	12β-hydroxy-25-nor-16-scalaren-24-al	C24H38O2	358.2872	Prenol lipid
161	Nervonoylacetone	9.29183	20.3507	20.0988	20.0026	19.8114	19.8838	19.9994	20.0244	0.553669	(18Z)-heptacos-18-ene-2,4-dione	C27H50O2	406.383	Organic oxygen compounds
162	4Z,7Z,10Z-octadecatrienenitrile	7.11073	19.7256	19.8267	19.6171	19.6658	19.7049	19.5216	19.677	0.544062	4Z,7Z,10Z-octadecatrienenitrile	C18H29N	259.232	Fatty Acyl
163	Scutigeral	6.1225	20.8121	20.6264	20.6129	20.8621	20.8035	20.7574	20.7457	0.573613	2,3,4-Trihydroxy-6-methyl-5-(3,7,11-trimethyl-2,6,10-dodecatrienyl)benzaldehyde	C23H32O4	372.23	Prenol lipid
164	5-((4Z,7Z,10Z,13Z,16Z)-nonadeca-4,7,10,13,16-pentaen-1-yl)resorcinol	4.08533	20.6751	20.293	20.4812	20.8853	20.8156	20.7412	20.6486	0.570926	5-((4Z,7Z,10Z,13Z,16Z)-nonadeca-4,7,10,13,16-pentaen-1-yl)resorcinol	C25H34O2	366.256	Phenolic lipid
165	Lupulone	6.55933	20.5731	20.5011	20.4782	20.6447	20.6401	20.8487	20.6143	0.56998	5-hydroxy-2,6,6-tris(3-methylbut-2-en-1-yl)-4-(3-methylbutanoyl)cyclohex-4-ene-1,3-dione	C 26 H 38 O 4	414.276	Organic oxygen compounds
166	(E)-3-Hexadecenoic acid	6.2385	21.1151	21.1572	20.5831	21.135	21.0811	20.5551	20.9378	0.578923	(E)-3-Hexadecenoic acid	C16H30O2	254.227	Fatty Acyl
167	1-(9Z-nonadecenoyl)-2-(13Z,16Z-docosadienoyl)-glycero-3-phosphate	7.60143	19.389	19.289	19.3354	19.512	19.2205	19.6917	19.4063	0.536577	1-(9Z-nonadecenoyl)-2-(13Z,16Z-docosadienoyl)-glycero-3-phosphate	C44H81O8P	768.567	Glycerophospholipid
168	Nigroxanthin	7.2215	19.5077	19.5455	19.4312	19.4851	19.3902	19.5348	19.4824	0.538683	(3R,6's)-3',18'-Didehydro-beta,epsilon-carotene-3,6'-diol	C40H54O2	566.412	Prenol lipid
169	4,8,12,15-Octadecatetraenoic acid	6.2385	21.3993	21.4169	20.9455	20.9195	20.8898	20.8208	21.0653	0.582448	4,8,12,15-Octadecatetraenoic acid	C18H28O2	276.209	Fatty Acyl
170	1-(2-methoxy-6Z-pentadecenyl)-sn-glycero-3-phosphoethanolamine	6.64367	21.6226	21.5695	21.6639	21.579	21.6437	21.5521	21.6051	0.597375	1-(2-methoxy-6Z-pentadecenyl)-sn-glycero-3-phosphoethanolamine	C21H44NO7P	453.286	Glycerophospholipid
171	1-(4Z,7Z,10Z,13Z,16Z,19Z-Docosahexaenoyl)-2-pentadecanoyl-sn-glycerol	8.713	19.8291	19.8512	20.3069	19.8768	19.6691	20.1655	19.9498	0.551605	1-(4Z,7Z,10Z,13Z,16Z,19Z-Docosahexaenoyl)-2-pentadecanoyl-sn-glycerol	C40H66O5	626.488	Diacylglycerol
172	9E-hexadecenamide	7.11792	19.712	19.7093	19.6326	19.5112	19.6224	19.5108	19.6164	0.542387	9E-hexadecenamide	C18H35NO	281.2719	Fatty Acyl
								SUMATORIA DE AREAS PROMEDIO	3616.68	100

## Sheet: TableS2
	Table S2. UHPLC-QTOF-MS/MS results for chloroform/methanol extract
	# Notes : Entity List : Union 2Way ANOVA cut-off p<0.05
	#Interpretation : Leaves-CHCl3-MeOH extract
	#Experiment : Cisus incisa
	#Flag Value: [Present]
	#Entities where at least 100.0 percent of samples in any 1 out of 1 conditions have flags in [Present]
	# Technology : MassHunterQual.IDENTIFIED_UNIDENTIFIED_COMPOUNDS.Cisus incisa_2019_Apr_26_17_52_02
	# Owner : gxuser
	# Created On : Fri Apr 26 20:41:10 CDT 2019
	Tentatively Identified Metabolite	Retention Time	18-BAG-015-CIH_CHCl3_1MSMS-r002: Log2(normalized)	18-BAG-016-CIH_CHCl3_2MSMS-r002: Log2(normalized)	18-BAG-017-CIH_CHCl3_3MSMS-r002: Log2(normalized)	Normalized Area Average	% Normalized Area	Chemical Name	Chemical Formule	Molecular weight	Metabolite Class
1	alpha-Tocopherolquinone	8.08514	23.4284	23.1167	21.119	22.5547	0.410225	alpha-Tocopherolquinone	C29H50O3	446.376	Diterpenoid
2	Alpinumisoflavone dimethyl ether	3.92436	19.0987	19.5407	18.7933	19.1442	0.348196	Alpinumisoflavone dimethyl ether	C22H20O5	364.1311	Flavonoid
3	Octadecanamide	7.21473	19.7869	19.665	19.2583	19.5701	0.355941	Octadecanamide	C18H37NO	283.288	Fatty amide
4	22S-hydroxysitosterol	3.26725	21.0956	19.8049	20.8989	20.5998	0.374669	stigmast-5-en-3β,22S-diol	C29H50O2	430.381	Sterol
5	7,9,13,17-tetramethyl-7S,14S-dihydroxy-2E,4E,8E,10E,12E,16-octadecahexaenoic acid	3.92436	19.0443	18.6785	18.9129	18.8786	0.343363	7,9,13,17-tetramethyl-7S,14S-dihydroxy-2E,4E,8E,10E,12E,16-octadecahexaenoic acid	C22H32O4	360.23	Fatty acid derivative
6	4'-Geranyloxy-4,2'-dihydroxychalcone	2.57	19.9945	20.217	19.9582	20.0566	0.364789	4'-O-Geranylisoliquiritigenin	C25H28O4	392.199	Flavonoid
7	1,2-dihexanoyl-sn-glycero-3-phosphoethanolamine	6.77025	21.5722	21.693	20.8426	21.3693	0.388664	1,2-dihexanoyl-sn-glycero-3-phosphoethanolamine	C17H34NO8P	411.202	Glycerophospholipid
8	5α,8α-epidioxy-stigmasta-6,9(11),22E-trien-3β-ol	7.46022	20.8418	20.6556	21.2949	20.9307	0.380689	5α,8α-epidioxy-stigmasta-6,9(11),22E-trien-3β-ol	C29H44O3	440.3290	Sterol Lipid
9	7-oxo-beta-Sitosterol	7.75567	23.5582	24.5125	23.1494	23.74	0.431784	3-Hydroxy-(3beta)-stigmast-5-en-7-one	C29H48O2	428.365	sterol
10	1-heptadecanoyl-2-octadecanoyl-glycero-3-phosphoserine	7.824	21.9274	21.83	21.8588	21.8721	0.397809	1-heptadecanoyl-2-octadecanoyl-glycero-3-phosphoserine	C41H80NO10P	777.552	Glycerophosphoserine
11	Neolinustatin	4.48633	20.5222	20.3979	20.8909	20.6037	0.37474	2-methyl-2-{[3,4,5-trihydroxy-6-({[3,4,5-trihydroxy-6-(hydroxymethyl)oxan-2-yl]oxy}methyl)oxan-2-yl]oxy}butanenitrile	C 17 H 29 NO 11	423.174	Cyanogenic glycoside
12	Isodomoic acid A	5.01693	19.6685	20.2408	19.7941	19.9011	0.361962	Heneicosan-2-one	C21H42O	310.324	Fatty Acyl
13	Gancaonin R	3.92436	18.9259	19.7129	18.7287	19.1225	0.3478	2,6-Diisopentenyl-3,3'4',5-Tetrahydroxybibenzyl	C24H30O4	382.214	stilbene
14	MG(0:0/18:3(6Z,9Z,12Z)/0:0)	6.8117	20.9351	21.1166	20.2934	20.7817	0.377978	N-(3-oxo-9Z-hexadecenoyl)-homoserine lactone	C20H34NO4	352.262	Acyl glycerol
15	14-O-(α-L-rhamnopyranosyl)-7S,14R-dihydroxy-7,9,13,17-tetramethyl-2E,4E,8E,10E,12E,16E-octadecahexaenoic acid	6.66696	21.4295	21.7937	21.7437	21.6556	0.393873	4a,9-bis(hydroxymethyl)-2,2,6a,6b,9,12a-hexamethyl-1,2,3,4,4a,5,6,6a,6b,7,8,8a,9,10,11,12,12a,12b,13,14b-icosahydropicene-3,4,5,10-tetrol	C30H50O6	506.361	Fatty acid glycoside
16	Calycanthidine	3.92436	19.0254	18.6782	19.1912	18.9649	0.344934	Calycanthidine	C23H28N4	360.231	Alkaloid
17	Actinidic acid	6.46167	20.7907	20.8993	21.2797	20.9899	0.381765	2α,3β,23-trihydroxyursa-12,20(30)-dien-28-oic acid	C30H46O5	486.334	Lipid
18	Oleamide	6.97755	20.8267	20.724	20.3396	20.6301	0.375221	9Z-octadecenamide	C18H35NO	281.272	Fatty Acyl
19	Apigenin 7-[6''-(3-Hydroxy-3-methylglutaryl)glucoside]	6.1475	22.3548	22.3876	22.6663	22.4695	0.408676	Apigenin 7-[6''-(3-Hydroxy-3-methylglutaryl)glucoside]	C27H28O14	576.1479	Flavonoid
20	Sanguisorbin B	6.37685	24.6538	23.5601	23.6596	23.9579	0.435746	1,2,6a,6b,9,9,12a-Heptamethyl-10-[(3,4,5-trihydroxyoxan-2-yl)oxy]-1,2,3,4,4a,5,6,6a,6b,7,8,8a,9,10,11,12,12a,12b,13,14b-icosahydropicene-4a-carboxylate	C35H56O7	588.403	terpenoid
21	2-Heptadecylfuran	5.01693	19.5368	20.715	20.7455	20.3324	0.369806	2-Heptadecylfuran	C21H38O	306.292	heteroaromatic compounds
22	Sitosteryl glucoside	7.8365	20.8158	20.7825	20.1299	20.5761	0.374238	3-O-(β-D-glucopyranosyl)-stigmast-5-en-3β-ol	C35H60O6	576.439	Sterol Lipid
23	Cer(d18:2/15:0)	6.92083	22.3385	22.1143	22.4194	22.2908	0.405424	N-(pentadecanoyl)-4E,14Z-sphingadienine	C33H63NO3	521.481	Sphingolipid
24	1-hexadecanoyl-2-(8E,11E,14E,17E,20E-tricosapentaenoyl)-sn-glycero-3-phosphocholine	7.8115	21.8624	21.8174	21.8354	21.8384	0.397197	1-hexadecanoyl-2-(8E,11E,14E,17E,20E-tricosapentaenoyl)-sn-glycero-3-phosphocholine	C47H84NO8P	821.593	Glycerophospholipid
25	5-methoxy-3-(2R-acetoxy-pentadecyl)-1,4-benzoquinone	7.446	23.2801	23.6316	23.0614	23.3244	0.424224	5-methoxy-3-(2R-acetoxy-pentadecyl)-1,4-benzoquinone	C24H38O5	406.2719	Quinone
26	Phytol	6.3336	21.0993	21.3884	21.1543	21.214	0.385841	(2E,7R,11R)-3,7,11,15-tetramethylhexadec-2-en-1-ol	C20H40O	296.308	Diterpenoid
27	1,2-di-(9Z-tetradecenoyl)-3-(5Z,8Z,11Z,14Z,17Z-eicosapentaenoyl)-sn-glycerol	7.38942	22.2006	22.3801	22.5596	22.3801	0.407049	1,2-di-(9Z-tetradecenoyl)-3-(5Z,8Z,11Z,14Z,17Z-eicosapentaenoyl)-sn-glycerol	C51H84O6	792.627	Triacylglycerol
28	Oxyacanthine	7.18721	22.3077	22.0517	20.3535	21.571	0.392333	6,6',7-Trimethoxy-2,2'-dimethyloxyacanthan-12'-ol	C37H40N2O6	608.289	Lignan
29	Kazinol A	3.41542	24.7227	24.5028	25.0491	24.7582	0.450302	Kazinol A	C25H30O4	394.214	Flavonoid
30	Yucalexin B16	6.5552	20.6068	20.6512	20.6889	20.649	0.375564	Yucalexin B16	C20H28O2	300.209	diterpenoid
31	N-Acetyl-Phytosphingosine	6.85438	19.9016	20.3714	19.6725	19.9818	0.36343	N-Acetyl-Phytosphingosine	C20H41NO4	359.304	Sphingolipid
32	Campesteryl p-coumaric acid	9.48133	22.6	22.6464	22.1156	22.454	0.408393	Campesteryl p-coumarate	C37H54O3	546.407	Steroid ester
33	Aspidoalbine	7.44483	22.9288	23.045	22.8161	22.9299	0.41705	3-stearoyloxy-4-(trimethylammonio)butyrate	C25H49NO4	428.233	Fatty Acyl
34	10,13-Epoxy-11-methyloctadeca-10,12-dienoic acid	6.5456	20.8023	20.9542	20.7674	20.8413	0.379062	10,13-Epoxy-11-methyloctadeca-10,12-dienoic acid	C19H32O3	308.235	Fatty Acyl derivative
35	Malyngic acid	4.67247	22.407	22.7103	22.2049	22.4408	0.408153	9S,12R,13S-trihydroxy-10E,15Z-Octadecadienoic acid	C18H32O5	328.225	Fatty Acyl
36	Spheroidenone	6.75437	21.729	22.1634	22.2101	22.0341	0.400757	Spheroidenone	C41H58O2	582.444	Carotene derivative
37	11R-(eicosanoyloxy)octadeca-9Z,12Z,15Z-trienoic acid	7.171	20.033	19.7919	19.2913	19.7054	0.358402	11R-(eicosanoyloxy)octadeca-9Z,12Z,15Z-trienoic acid	C38H68O4	588.512	Fatty Acyl
38	2-Monopalmitoylglycerol	6.96785	20.839	21.035	20.148	20.674	0.376019	2-Monopalmitoylglycerol	C19H38O4	330.277	monoglyceride
39	Ovalichalcone	4.95917	22.2512	21.8133	22.7332	22.2659	0.404972	Ovalichalcone	C22H24O4	352.1675	Flavonoid
40	Maximaflavanone A	6.58478	20.3029	20.6436	20.3832	20.4432	0.371821	Maximaflavanone A	C25H26O3	374.188	Flavonoid
41	Doristerol	4.8448	20.6245	19.1866	19.2978	19.703	0.358358	Doristerol	C27H46O	386.355	Sterol
42	1-(9Z-octadecenoyl)-2-eicosanoyl-sn-glycerol	7.03144	22.706	22.5771	22.5569	22.6134	0.411292	1-(9Z-octadecenoyl)-2-eicosanoyl-sn-glycerol	C41H78O5	650.585	Glycerolipid
43	(12S,15S)-15-O-Demethyl-10,29-dideoxy-11,12-dihydro-striatin C	7.24887	20.8659	21.2578	20.5524	20.892	0.379984	(12S,15S)-15-O-Demethyl-10,29-dideoxy-11,12-dihydro-striatin C	C25H38O6	434.267	Terpene
44	delta-Tocopherol	6.35756	19.367	19.4965	19.5118	19.4585	0.353911	delta-Tocopherol	C27H46O2	402.35	Prenol lipid
45	Junceic acid	4.951	20.6165	21.1343	20.6806	20.8105	0.378501	Junceic acid	C21H30O3	330.2195	Prenol lipid
46	16beta-16-Hydroxy-3-oxo-1,12-oleanadien-28-oic acid	7.36386	22.459	23.0556	23.124	22.8795	0.416133	16beta-16-Hydroxy-3-oxo-1,12-oleanadien-28-oic acid	C30H44O4	468.324	Triterpene
47	(3E)-4-(2,3-dihydroxy-2,5,5,8a-tetramethyl-decahydronaphthalen-1-yl)but-3-en-2-one	6.22207	21.4262	21.7621	21.4795	21.5559	0.392059	(3E)-4-(2,3-dihydroxy-2,5,5,8a-tetramethyl-decahydronaphthalen-1-yl)but-3-en-2-one	C18H30O3	294.219	Sesquiterpenoid
48	20:3-Glc-Sitosterol	7.80525	23.2906	23.3638	23.4348	23.3631	0.424928	3-O-(6'-O-(11Z,14Z,17Z-eicosatrienoyl)-β-D-glucopyranosyl)-stigmast-5-en-3β-ol	C55H92O7	864.684	Sterol
49	3b,18b-3-Methoxy-11-oxo-12-oleanen-30-oic acid	8.01171	22.4558	21.7795	20.9058	21.7137	0.394929	3b,18b-3-Methoxy-11-oxo-12-oleanen-30-oic acid	C31H48O5	484.71	Triterpenoid
50	3-(8Z-pentadecenyl)-catechol	6.7788	20.7783	21.1553	21.3437	21.0924	0.383629	(Z)-3-(pentadec-8-en-1-yl)benzene-1,2-diol	C21H34O2	318.256	Phenolic lipid
51	1-hexadecanoyl-2-heneicosanoyl-glycero-3-phospho-(1'-sn-glycerol)	4.23342	23.89	26.2837	25.5732	25.249	0.459229	1-hexadecanoyl-2-heneicosanoyl-glycero-3-phospho-(1'-sn-glycerol)	C43H85O10P	792.588	Glycerophospholipid
52	6Z,9Z,12Z,15Z,18Z-tetracosapentaenoic acid	7.76342	22.3724	22.5288	21.856	22.2524	0.404727	6Z,9Z,12Z,15Z,18Z-tetracosapentaenoic acid	C24H39O2	359.295	Fatty Acyl
53	Fragarin	7.24887	20.8804	20.9072	20.5369	20.7748	0.377853	Fragarin	C21H21O10	434.121	Flavonoid
54	Apigeniflavan 5-O-xyloside	4.8448	20.5794	19.0501	18.886	19.5051	0.35476	Flavoxate	C24H25NO4	391.178	Flavonoid
55	beta-Citraurinene	7.80945	20.5706	21.0026	19.8993	20.4909	0.372688		C30H42O	418.324	triterpenoids
56	2-O-(β-D-galactopyranosyl-(1->6)-β-D-galactopyranosyl) 2S,3R-dihydroxytridecanoic acid	7.4435	22.3399	22.0624	20.119	21.5071	0.391171	2-O-(β-D-galactopyranosyl-(1->6)-β-D-galactopyranosyl) 2S,3R-dihydroxytridecanoic acid	C25H46O14	570.2888	Fatty Acyl
57	Helicallenal	6.9773	20.8217	20.6282	20.3377	20.5958	0.374597	Helicallenal	C20H30O	286.23	Prenol lipid
58	N-(3-hydroxy-dodecanoyl)-homoserine lactone	6.22207	21.4348	21.7562	21.5314	21.5741	0.392391	N-(3-hydroxy-dodecanoyl)-homoserine lactone	C16H29NO4	299.21	Fatty Acyl
59	Pedunculatic acid	4.78953	22.4439	22.7515	22.317	22.5042	0.409306	Pedunculatic acid	C20H30O5	350.209	Diterpene
60	1-β-glucosyl-sphing-4-enine	6.66945	21.1854	21.1859	21.3245	21.2319	0.386167	1-(11Z,14Z-eicosadienoyl)-glycero-3-phosphate	C23H43O7P	462.275	Glycerophospholipid
61	4-hydroxy-8cis-sphingenine	5.40871	19.7062	19.8646	19.9812	19.8507	0.361045	4-hydroxy-8cis-sphingenine	C18H37NO3	315.277	Sphingolipid
62	IC202A	4.39707	21.0923	21.077	19.563	20.5774	0.374262	N-(5-aminopentyl)-N'-(5-{[4-({5-[butylidene(oxido)-lambda(5)-azanyl]pentyl}amino)-4-oxobutanoyl](hydroxy)amino}pentyl)-N-hydroxybutanediamide	C27H52N6O7	572.39	Fatty Acyl
63	Cavipetin D	6.67338	19.5381	19.9061	19.9533	19.7992	0.360108	Cavipetin D	C25H38O5	418.272	diterpenoid
64	10-methoxyheptadec-1-en-4,6-diyne-3,9-diol	6.07793	20.2875	20.613	20.4877	20.4627	0.372177	10-methoxyheptadec-1-en-4,6-diyne-3,9-diol	C18H28O3	292.204	Fatty Acyl
65	Cer(d14:1/18:0)	7.767	21.41	21.4794	19.8379	20.9091	0.380295	N-(octadecanoyl)-tetradecasphing-4-enine	C32H63NO3	509.4808	Sphingolipid
66	1-pentadecanoyl-2-arachidonoyl-sn-glycero-3-phosphate	6.663	21.9259	22.0219	22.3217	22.0898	0.40177	1-pentadecanoyl-2-arachidonoyl-sn-glycero-3-phosphate	C 38 H 67 O 8 P	682.457	glycerophospholipid
67	Diisobutyl phthalate	6.40692	23.1517	23.1906	23.908	23.4168	0.425904		Not identified		Not identified
68	Lucidone A	6.35756	19.4594	19.5343	19.3436	19.4457	0.353679	Lucidone A	C24H34O5	402.241	Sesquiterpenoid
69	DG(22:6(4Z,7Z,10Z,13Z,16Z,19Z)/20:4(8Z,11Z,14Z,17Z)/0:0)	7.8575	23.3702	23.4077	23.3125	23.3635	0.424935	1- (4Z, 7Z, 10Z, 13Z, 16Z, 19Z-docosahexaenoil) -2- (8Z, 11Z, 14Z, 17Z-eicosapentaenoil) -sn-glicerol	C 45 H 68 O 5	688.507	Diacylglycerol
70	1-(9Z,12Z-octadecadienoyl)-rac-glycerol	6.907	21.3278	21.5192	21.3925	21.4132	0.389463	MG(18:2(9Z,12Z)/0:0/0:0)	C21H38O4	354.277	Glycerolipid
71	1,2-di-(9Z-pentadecenoyl)-sn-glycerol	9.12912	22.1462	22.1222	21.8875	22.0519	0.401081	1,2-di-(9Z-pentadecenoyl)-sn-glycerol	C33H60O5	536.444	Glycerolipid
72	(3S,5R,6S,7E,9x)-7-Megastigmene-3,6,9-triol 9-glucoside	7.79754	26.3811	26.4856	26.1829	26.3498	0.479251	(3S,5R,6S,7E,9x)-7-Megastigmene-3,6,9-triol 9-glucoside	C19H34O8	390.225	Fatty acyl glycoside
73	4,2',4'-Trihydroxy-3',5'-diprenylchalcone	2.57	19.8675	20.9733	19.9249	20.2553	0.368403	4,2',4'-Trihydroxy-3',5'-diprenylchalcone	C25H28O4	392.199	Flavonoid
74	5,7,4'-Trimethoxyflavan	6.11704	23.1604	23.2547	23.9345	23.4499	0.426506	5,7,4'-Trimethoxyflavan	C18H20O4	300.1362	Flavonoid
75	Hirsutidin 3-O-(6-O-p-coumaroyl)glucoside	6.48133	21.1388	21.507	21.261	21.3022	0.387445	Hirsutidin 3-O-(6-O-p-coumaroyl)glucoside	C33H34O14	654.194	Flavonoid
76	Pheophorbide A	7.4435	22.3689	22.0871	20.1251	21.527	0.391534	(3S,4S)-9-Ethenyl-14-ethyl-21-(methoxycarbonyl)-4,8,13,18-tetramethyl-20-oxo-3-phorbinepropanoic acid	C35H36N4O5	592.269	Tetrapyrrol
77	Isocordoin	4.29758	20.7104	20.4613	20.882	20.6846	0.376211	Isocordoin	C20H20O3	308.141	Flavonoid
78	1-(1Z-octadecenyl)-2-(5Z,8Z,11Z,14Z,17Z-eicosapentaenoyl)-glycero-3-phospho-(1'-sn-glycerol)	7.44733	26.7824	26.8017	26.6502	26.7448	0.486434	PG(P-18:0/20:5(5Z,8Z,11Z,14Z,17Z))	C44H77O9P	780.5305	Glycerophospholipid
79	2-(20:5(5Z,8Z,11Z,14Z,17Z-eicosapentaenoyl)-sn-glycerol	6.39894	19.6943	20.4558	19.3426	19.8309	0.360684	2-(20:5(5Z,8Z,11Z,14Z,17Z-eicosapentaenoyl)-sn-glycerol	C23H36O4	376.261	Glycerolipid
80	Heliotrine	6.5426	20.7605	20.9428	20.3839	20.6957	0.376414	Heliotrine	C16H27NO5	313.189	member of pyrrolizines
81	(all-E)-6'-Apo-y-caroten-6'-al	6.89663	22.345	22.4617	22.799	22.5353	0.409871	(all-E)-6'-Apo-y-caroten-6'-al	C32H42O	442.327	Prenol lipid
82	1-dodecanoyl-sn-glycero-3-phosphocholine	7.24887	20.5001	20.3966	20.1102	20.3356	0.369864	1-dodecanoyl-sn-glycero-3-phosphocholine	C20H42NO7P	439.27	Glycerophospholipid
83	1-(9Z-hexadecenoyl)-2-(11Z-eicosenoyl)-glycero-3-phosphoserine	7.44733	23.9881	23.9749	23.8223	23.9284	0.435211	PS(16:1(9Z)/20:1(11Z))	C42H78NO10P	787.536	Glycerophospholipid
84	(10S,11R)-Pterosin C 4-glucoside	5.71515	21.9684	21.5346	22.3344	21.9458	0.39915	3-hydroxy-2,5,7-trimethyl-6-(2-{[3,4,5-trihydroxy-6-(hydroxymethyl)oxan-2-yl]oxy}ethyl)-2,3-dihydroinden-1-one	C20H28O8	396.177	O-glycosyl compound
85	Stylisterol B	8.16754	22.1793	22.1786	21.4967	21.9515	0.399255	Stylisterol B	C28H46O4	446.34	Sterol Lipid
86	Stylisterol A	7.0195	20.4448	19.7767	18.9422	19.7212	0.35869	Stylisterol A	C28H46O3	430.345	Sterol Lipid
87	Malyngic acid	6.35633	19.5196	19.8779	19.6833	19.6936	0.358187	9S,12R,13S-trihydroxy-10E,15Z-Octadecadienoic acid	C18H32O5	328.225	Fatty Acyl
88	Cucurbitacin E	6.02978	19.4128	19.8186	21.104	20.1118	0.365793	Cucurbitacin E	C32H44O8	556.304	Triterpenoid
89	1-a-Linolenoyl-2-oleoyl-sn-glycero-3-phosphoethanolamine	8.0441	21.8248	21.4753	21.6501	21.6501	0.393772	1-a-Linolenoyl-2-oleoyl-sn-glycero-3-phosphoethanolamine	C41H74NO8P	739.515	Glycerophospholipid
90	(22E,24R)-Stigmasta-4,22-diene-3,6-dione	6.36235	19.2967	19.4106	19.7793	19.4955	0.354585	(22E,24R)-Stigmasta-4,22-diene-3,6-dione	C29H44O2	424.334	Lipid
91	1-(11Z,14Z-Eicosadienoyl)-2-tetradecanoyl-sn-glycero-3-phosphoethanolamine	7.46778	23.5313	23.3586	23.2165	23.3688	0.425032	1-(11Z,14Z-Eicosadienoyl)-2-tetradecanoyl-sn-glycero-3-phosphoethanolamine	C39H74NO8P	715.515	Glycerophospholipid
92	Catechin 3-O-rutinoside	6.1475	21.7217	21.7892	21.9779	21.8296	0.397037	Catechin 3-O-rutinoside	C27H34O15	598.1898	Flavonoid
93	9R-hydroxy-10E,12E-octadecadienoic acid, methyl ester	6.63014	20.4926	20.6674	20.5806	20.5802	0.374313	9R-hydroxy-10E,12E-octadecadienoic acid, methyl ester	C19H34O3	310.251	Fatty Acyl
94	1,2-di-(9Z,12Z-octadecadienoyl)-sn-glycerol	7.39446	22.0958	21.8431	22.2098	22.0496	0.401038	1,2-di-(9Z,12Z-octadecadienoyl)-sn-glycerol	C39H68O5	616.507	Glycerolipid
95	1-(1Z,9Z-Octadecadienyl)-2-eicosenoyl-sn-glycero-3-phosphoethanolamine	8.01125	22.2298	22.4913	23.9121	22.8778	0.416101	1-(1Z,9Z-Octadecadienyl)-2-eicosenoyl-sn-glycero-3-phosphoethanolamine	C43H82NO7P	755.583	Glycerophospholipid
96	3'-Geranyl-3,4,2',4'-tetrahydroxy-6'-methoxydihydrochalcone	4.48633	20.5954	20.4247	20.8492	20.6231	0.375093	3'-Geranyl-3,4,2',4'-tetrahydroxy-6'-methoxydihydrochalcone	C26H32O6	440.2199	Flavonoid
97	Junceic acid	6.5334	21.5917	20.9484	20.6642	21.0681	0.383187	N-(1,3-dihydroxypropan-2-yl)hexadecanamide	C21H30O3	330.219	Prenol lipid
98	2-Hydroxy-6-tridecylbenzoic acid	6.51312	20.6258	20.9688	21.5094	21.0347	0.382578	2-Hydroxy-6-tridecylbenzoic acid	C20H32O3	320.235	phenolic compound
99	1-docosanoyl-glycero-3-phospho-(1'-sn-glycerol)	9.48133	22.3722	22.4856	21.7864	22.2147	0.404042	PG(22:0/0:0)	C28H57O9P	568.3740	Glycerophospholipid
100	β-isorenieratane	8.01691	21.084	20.3207	22.5758	21.3268	0.387892	β-isorenieratane	C40H72	552.563	Prenol lipid
101	(2S)-3-hydroxy-2-(tetradecanoyloxy)propyl (13Z)-docos-13-enoate	6.90569	21.2032	21.2617	21.5261	21.3303	0.387956	(2S)-3-hydroxy-2-(tetradecanoyloxy)propyl (13Z)-docos-13-enoate	C39H74O5	622.554	Diacylglycerol
102	gibberellin A12 aldehyde	6.20667	22.6061	21.8875	21.6955	22.063	0.401282	gibberellin A12 aldehyde	C20H28O3	316.204	Prenol lipid
103	Matricin	5.01693	20.1305	20.8023	20.4255	20.4528	0.371995	Matricin	C17H22O5	306.147	Prenol lipid
104	19alpha-19-Hydroxy-3,11-dioxo-12-ursen-28-oic acid	6.66696	21.3153	21.4192	21.4814	21.4053	0.389319	19a-19-Hydroxy-3,11-dioxo-12-ursen-28-Oate	C30H44O5	484.319	Triterpenoid
105	2-Hydroxy-vitamin K	8.38907	23.4871	23.1904	21.2611	22.6462	0.41189	a-Amyrin acetate	C32H52O2	468.397	Triterpenoid
106	1-(O-α-D-glucopyranosyl)-3-keto-(1,27R)-octacosanediol	7.70267	20.8932	21.3042	20.1893	20.7956	0.37823	1-(O-α-D-glucopyranosyl)-3-keto-(1,27R)-octacosanediol	C34H66O8	602.4758	Fatty Acyl
107	Spirostane-3,6-dione	6.75267	21.963	22.3341	22.5766	22.2912	0.405433	(5α,25R)-Spirostan-3,6-dione	C27H40O4	428.293	Sterol
108	Neoabietinol	7.21473	19.7179	19.7507	19.2925	19.587	0.356249	Neoabietinol	C20H32O	288.243	Diterpene
109	Methyllinderatin	7.02583	19.3086	20.0189	19.6205	19.6494	0.357382	Methyllinderatin	C26H32O4	408.2301	Flavonoid
110	Hydroxyspheroidenone	7.88258	23.0975	22.87	22.9973	22.9883	0.418111	Hydroxyspheroidenone	C 41 H 60 O 3	600.458	Prenol lipid
111	9,10,13-trihydroxy-Octadecanoic acid	6.63014	20.2067	19.9293	20.4098	20.1819	0.367069	9,10,13-trihydroxy-Octadecanoic acid	C18H36O5	332.256	Fatty Acyl
112	1-(1Z,9Z-Octadecadienyl)-2-myristoleoyl-sn-glycero-3-phosphoethanolamine	7.47583	23.4033	23.349	23.3818	23.378	0.4252	1-(1Z,9Z-Octadecadienyl)-2-myristoleoyl-sn-glycero-3-phosphoethanolamine	C37H70NO7P	671.489	Glycerophospholipid
113	Ent-​9-​L1-​PhytoP	5.18412	20.957	21.0662	20.7041	20.9091	0.380295	Ent-​9-​L1-​PhytoP	C18H28O4	308.199	Fatty Acyl
114	1-(13Z-Docosenoyl)-2-(11Z-octadecenoyl)-sn-glycero-3-phosphoethanolamine	7.8115	22.3334	22.3435	22.6997	22.4588	0.408481	1-(13Z-Docosenoyl)-2-(11Z-octadecenoyl)-sn-glycero-3-phosphoethanolamine	C45H86NO8P	799.61	Glycerophospholipid
115	gamma-Linolenic Acid	6.4288	20.2668	20.2164	20.284	20.2557	0.368411	6(Z),9(Z),12(Z)-Octadecatrienoic acid	C18H30O2	278.225	Fatty acid
116	Crispane	7.50821	21.2643	21.3669	20.9909	21.2074	0.38572	(1S,2S,4aS,8aS)-1-hydroxy-4,4a-dimethyl-1-(propan-2-yl)-1,2,4a,5,6,7,8,8a-octahydronaphthalen-2-yl (2Z)-2-methylbut-2-enoate	C20H32O3	320.235	Terpene
117	Austroinulin	6.65212	20.107	20.2304	20.8074	20.3816	0.370701	(1S,2R,3R,4S,4aR,8aR)-3,4a,8,8-tetramethyl-4-[(2Z)-3-methylpenta-2,4-dienyl]-2,4,5,6,7,8a-hexahydro-1H-naphthalene-1,2,3-triol	C20H34O3	322.251	Diterpene
118	1-(9Z-octadecenoyl)-2-hexadecanoyl-glycero-3-phospho-(1'-sn-glycerol)	7.50525	21.9321	21.6407	23.2085	22.2604	0.404873	1-(9Z-octadecenoyl)-2-hexadecanoyl-glycero-3-phospho-(1'-sn-glycerol)	C40H77O10P	748.525	Glycerophospholipid
119	8Z-Hexacosene	5.159	21.3102	21.5745	21.1919	21.3589	0.388475	8Z-Hexacosene	C26H52	364.407	Fatty Acyl
120	N-(2R-hydroxytetracosanoyl)-1-β-glucosyl-4E,8Z-octadecasphingadienine	7.68008	20.7135	20.6714	19.5343	20.3064	0.369333	N-(2R-hydroxytetracosanoyl)-1-β-glucosyl-4E,8Z-octadecasphingadienine	C42H81NO4	663.6166	Sphingolipid
121	1-Nervonoyl-2-palmitoyl-sn-glycerol	7.11794	22.3608	22.2537	22.171	22.2618	0.404898	(2S)-2-(hexadecanoyloxy)-3-hydroxypropyl (15Z)-tetracos-15-enoate	C43H82O5	678.616	Diacylglycerol
122	catechin 3-octadecanoate	7.90133	22.8771	22.8156	22.6367	22.7765	0.414259	catechin 3-octadecanoate	C33H48O7	556.3400	Flavonoid
123	Butyl 3-O-β-D-glucopyranosyl-butanoate	5.4291	19.8799	20.1768	20.2854	20.114	0.365834	Butyl 3-O-β-D-glucopyranosyl-butanoate	C14H26O8	322.1628	Fatty acyl glycoside
124	Amarogentin	7.18721	22.2317	22.1491	20.2862	21.5557	0.392055	(2S,3R,4S,5S,6R)-2-{[(3S,4R,4aS)-4-ethenyl-8-oxo-3H,4H,4aH,5H,6H-pyrano[3,4-c]pyran-3-yl]oxy}-4,5-dihydroxy-6-(hydroxymethyl)oxan-3-yl 3,3',5-trihydroxy-[1,1'-biphenyl]-2-carboxylate	C29H30O13	586.169	Terpenoid
125	(-)-Folicanthine	6.6322	20.6597	20.6561	20.4563	20.5907	0.374504	(-)-Folicanthine	C24H30N4	374.247	Indoles and derivatives
126	1-octadecanoyl-2-docosanoyl-sn-glycero-3-phosphate	7.49329	21.3428	21.2805	21.8643	21.4959	0.390967	PA(18:0/22:0)	C43H85O8P	760.598	Glycerophospholipid
127	Ursolic acid	7.24887	20.8605	20.7132	20.3801	20.6513	0.375605	Ursolic acid	C30H48O3	456.36	Triterpenoid
128	3a,7b,12a-Trihydroxyoxocholanyl-Glycine	7.60733	21.4704	21.8522	20.1583	21.1603	0.384864	3a,7b,12a-Trihydroxyoxocholanyl-Glycine	C26H43NO6	465.31	Sterol Lipid
129	2-O-(β-D-galactopyranosyl-(1->6)-β-D-galactopyranosyl) 2S,3R-dihydroxynonanoic acid	9.42453	22.2051	22.2205	21.981	22.1356	0.402602	2-O-(β-D-galactopyranosyl-(1->6)-β-D-galactopyranosyl) 2S,3R-dihydroxynonanoic acid	C21H38O14	514.2262	Fatty acyl glycoside
130	1-Docosahexaenoyl-2-palmitoleoyl-sn-glycerol	7.6495	22.2412	20.5076	22.6673	21.8054	0.396596	1-Docosahexaenoyl-2-palmitoleoyl-sn-glycerol	C41H66O5	638.496	Diacylglycerol
131	1-tridecanoyl-2-(4Z,7Z,10Z,13Z,16Z,19Z-docosahexaenoyl)-sn-glycerol	7.47555	20.6854	20.4746	19.7482	20.3027	0.369266	1-tridecanoyl-2-(4Z,7Z,10Z,13Z,16Z,19Z-docosahexaenoyl)-sn-glycerol	C38H62O5	598.46	Glycerolipid
132	Candidone	4.87236	20.5053	21.2416	20.0747	20.6072	0.374804	Candidone	C22H24O4	352.168	Flavonoid
133	Amabiline	6.47213	20.2513	20.2005	20.2394	20.2304	0.367951	[(8S)-5,6,7,8-tetrahydro-3H-pyrrolizin-1-yl]methyl (2S)-2-hydroxy-2-[(1S)-1-hydroxyethyl]-3-methylbutanoate	C15H25NO4	283.178	carboxylic ester,member of pyrrolizines
134	Myrtillin	7.57208	21.1578	21.0748	19.6322	20.6216	0.375066	Delphinidin 3-O-β-D-glucopyranoside	C21H21O12	465.103	Flavonoid
135	1-(9Z-hexadecenoyl)-2-hexadecanoyl-glycero-3-phospho-(1'-sn-glycerol)	6.89742	19.5948	20.7386	20.0283	20.1206	0.365953	1-(9Z-hexadecenoyl)-2-hexadecanoyl-glycero-3-phospho-(1'-sn-glycerol)	C38H73O10P	720.494	Glycerophospholipid
136	Iridodial glucoside	5.307	22.2638	22.0738	22.6834	22.3403	0.406326	Iridodial glucoside	C16H26O7	330.1679	Prenol lipid
137	Methyl 8-hydroxy-11E,17-Octadecadien-9-ynoate	6.45078	20.6539	19.6797	20.1661	20.1666	0.36679	Methyl 8-hydroxy-11E,17-Octadecadien-9-ynoate	C19H30O3	306.2195	Fatty Acyl
138	(-)-Epicatechin 3'-O-sulfate	7.51513	21.1465	21.056	20.9827	21.0617	0.383071	{2-hydroxy-5-[(2R,3R)-3,5,7-trihydroxy-3,4-dihydro-2H-1-benzopyran-2-yl]phenyl}oxidanesulfonic acid	C15H14O9S	370.036	Flavonoid
139	alatolide	4.67647	22.4812	22.7908	22.3505	22.5408	0.409973	(1E,4Z)-14,15-dihydroxy-8α-(2-methylpropanoyloxy)germacra-1(10),4,11(13)-trieno-12,6α-lactone	C19H26O6	350.173	Sesquiterpenoid
140	Stearic acid	6.02978	20.7779	20.6448	21.3411	20.9212	0.380516	N-Octadecanoic acid	C18H36O2	284.272	Fatty acid
141	Ammothamnidin	7.02583	19.2426	19.3971	19.9895	19.5431	0.35545	Ammothamnidin	C25H28O5	408.194	Flavonoid
142	1-O-(2R-methoxy-4Z-heneicosenyl)-sn-glycerol	3.53512	19.9798	20.1796	19.9281	20.0292	0.364291	1-O-(2R-methoxy-4Z-heneicosenyl)-sn-glycerol	C25H50O4	414.3709	Glycerolipid
143	Grandifloric acid	6.32831	21.3517	21.5499	21.3837	21.4285	0.389741	15-hydroxy-5,9-dimethyl-14-methylidenetetracyclo[11.2.1.01,10.04,9]hexadecane-5-carboxylic acid	C20H30O3	318.219	Terpene
144	1-(11Z-Eicosenoyl)-sn-glycerol	6.00883	21.3641	21.4291	21.7764	21.5232	0.391464	1-(11Z-Eicosenoyl)-sn-glycerol	C23H44O4	384.324	Monoacylglycerol
145	5-Methyl-6-hydroxyluteolinidin	6.97755	20.8447	20.6413	20.3357	20.6072	0.374804	5-Methyl-6-hydroxyluteolinidin	C16H15O6	303.087	Flavonoid
146	1-(1-Enyl-oleoyl)-2-vaccenoyl-sn-glycero-3-phosphoethanolamine	7.40483	21.4119	22.7283	21.7771	21.9724	0.399635	1-(1-Enyl-oleoyl)-2-vaccenoyl-sn-glycero-3-phosphoethanolamine	C41H78NO7P	727.552	Glycerophospholipid
147	PE-Cer(d15:2(4E,6E)/22:0(2OH))	7.84233	22.1732	22.0483	21.8944	22.0386	0.400838	N-(2-hydroxy-docosanoyl)-4E,6E-pentadecasphingadienine-1-phosphoethanolamine	C39H77N2O7P	716.547	Phosphatidylethanolamine
148	22:3 Campesterol ester	4.81882	20.5665	19.0397	19.0533	19.5532	0.355634	22:3 Campesterol ester	C50H84O2	716.647	Sterol Lipid
149	alhpa-tocopheronolactone	4.48633	21.1223	20.6138	21.8137	21.1833	0.385282	alhpa-tocopheronolactone	C16H22O4	278.152	Terpene lactone
150	methyl 9,12-dihydroxy-13-oxo-10-octadecenoate	5.154	21.1267	21.4081	21.1045	21.2131	0.385823	methyl 9,12-dihydroxy-13-oxo-10-octadecenoate	C19H34O5	342.241	Fatty Acyl
151	Maximaflavanone A	4.44985	21.7996	21.4444	22.2751	21.8397	0.397221	Maximaflavanone A	C25H26O3	374.1882	Flavonoid
152	1,2-Dihexadecanoylphosphatidylglycerol phosphate	7.44733	26.675	26.8102	26.6111	26.6988	0.485597	1,2-Dihexadecanoylphosphatidylglycerol phosphate	C38H76O13P2	802.476	Glycerophospholipid
153	Yucalexin B5	6.07793	20.1841	20.682	20.4744	20.4468	0.371887	5,5,9,13-tetramethyltetracyclo[11.2.1.0¹,¹⁰.0⁴,⁹]hexadec-14-ene-6,7,12-trione	C20H26O3	314.188	Terpene
154	Chabrosterol	5.68967	21.2441	21.4602	23.4134	22.0392	0.40085	7-oxo-24-methylene-19-nor-cholest-5(10)-en-3β-ol	C27H42O2	398.318	Sterol Lipid
155	9,10,13-trihydroxy-11-octadecenoic acid	4.82278	20.3165	21.2755	20.7909	20.7943	0.378207	9,10,13-trihydroxy-11-octadecenoic acid	C18H34O5	330.241	Fatty Acyl
156	6-Deoxohomodolichosterone	7.97036	23.5067	21.8978	21.5797	22.3281	0.406103	14 - [(5E) -3,4-dihidroxi-5- (propan-2-il) hept-5-en-2-il] -2,15-dimetiltetraciclo [8.7.0.0², ⁷.0¹¹, ¹⁵] heptadecano-4,5-diol	C 29 H 50 O 4	462.371	Sterol Lipid
157	1-Docosahexaenoyl-2-stearidonoyl-sn-glycerol	7.42083	22.1307	21.8551	22.1552	22.047	0.400991	(2S)-3-hydroxy-2-[(6Z,9Z,12Z,15Z)-octadeca-6,9,12,15-tetraenoyloxy]propyl (4Z,7Z,10Z,13Z,16Z,19Z)-docosa-4,7,10,13,16,19-hexaenoate	C43H64O5	660.479	Diacylglycerol
158	Citroside A	2.50425	21.2625	21.747	20.9075	21.3057	0.387508	4-(4-hydroxy-2,2,6-trimethyl-6-{[3,4,5-trihydroxy-6-(hydroxymethyl)oxan-2-yl]oxy}cyclohexylidene)but-3-en-2-one	C19H30O8	386.194	Terpene glycoside
159	(2S)-2,3-dihydroxypropyl (15Z)-tetracos-15-enoate	6.7927	21.2902	20.6634	19.9641	20.6392	0.375386	(2S)-2,3-dihydroxypropyl (15Z)-tetracos-15-enoate	C27H52O4	440.386	Monoacylglycerol
160	1-hexadecyl-glycero-3-phospho-(1'-sn-glycerol)	6.89791	21.1013	21.7991	19.7013	20.8672	0.379534	1-hexadecyl-glycero-3-phospho-(1'-sn-glycerol)	C22H47O8P	470.3009	Glycerophospholipid
161	2',6'-Dihydroxy-4-Methoxychalcone-4'-O-Neohesperidoside	6.64971	22.0812	22.3712	22.4815	22.3113	0.405798	2',6'-Dihydroxy-4-Methoxychalcone-4'-O-Neohesperidoside	C28H34O14	594.194	Flavonoid
162	1-O-[6''-sulfo-α-D-Mannosyl -1''-2'-α-D-Glucosyl]-sn-2,3-di-O-phytanylglycerol	7.53291	21.1253	19.7795	21.6811	20.862	0.379438	1-O-[6''-sulfo-α-D-Mannosyl -1''-2'-α-D-Glucosyl]-sn-2,3-di-O-phytanylglycerol	C55H108O16S	1056.74	Glycerolipid
163	28-Glucopyranosyl-3-methyloleanolic acid	7.22177	19.6004	20.2599	20.1043	19.9882	0.363545	28-Glucopyranosyl-3-methyloleanolic acid	C37H60O8	632.428	Triterpene saponin
164	1-hexadecanoyl-2-(9Z-octadecenoyl)-sn-glycero-3-pyrophosphate	6.53867	20.4895	20.602	20.9371	20.6762	0.376059	1-hexadecanoyl-2-(9Z-octadecenoyl)-sn-glycero-3-pyrophosphate	C37H72O11P2	754.457	Glycerophospholipid
165	7',8'-Dihydro-8'-hydroxycitraniaxanthin	6.29233	20.78	21.0124	21.0734	20.9553	0.381134	1-{3-hydroxy-3-[(2E,4E,6Z,8E,10E,12E,14Z,16E)-6,11,15-trimethyl-17-(2,6,6-trimethylcyclohex-1-en-1-yl)heptadeca-2,4,6,8,10,12,14,16-octaen-2-yl]oxiran-2-yl}ethan-1-one	C33H44O3	488.329	Triterpenoid
166	5,6-Epoxy-5,6-dihydro-10'-apo-b,y-carotene-3,10'-diol	6.831	22.1004	22.2079	22.347	22.2184	0.404109	6 - [(1E, 3Z, 5E, 7E, 9E, 11Z, 13Z) -15-hidroxi-3,7,12-trimetilpentadeca-1,3,5,7,9,11,13-heptaen-1-ilo ] -1,5,5-trimetil-7-oxabiciclo [4.1.0] heptan-3-ol	C 27 H 38 O 3	410.282	Carotenoid
167	Glutaminyl-Arginine	6.34771	21.153	21.1005	21.2688	21.1741	0.385115	L-Glutaminyl-L-arginine	C11H22N6O4	302.17	Dipeptide
168	1-Docosahexaenoyl-2-pentadecanoyl-sn-glycero-3-phosphoethanolamine	6.763	20.2084	20.8019	22.4685	21.1596	0.38485	1-Docosahexaenoyl-2-pentadecanoyl-sn-glycero-3-phosphoethanolamine	C42H72NO8P	749.498	Glycerophospholipid
169	28-Glucosylpomolic acid	6.74825	21.183	21.3529	22.2618	21.5992	0.392847	28-Glucosylpomolic acid	C36H58O9	634.406	Triterpene saponin
170	Tsugarioside B	7.89333	18.7597	19.1926	20.545	19.4991	0.35465	Tsugarioside B	C37H60O7	616.434	Triterpenoid
171	Prunitrin	2.77189	19.801	20.3159	19.6245	19.9138	0.362192	Prunitrin	C22H22O10	446.121	Isoflavonoid O-glycoside
172	1-(7Z,10Z,13Z,16Z,19Z-Docosapentaenoyl)-2-octadecanoyl-sn-glycero-3-phosphoethanolamine	7.44333	20.9635	20.6814	21.2966	20.9805	0.381594	1-(7Z,10Z,13Z,16Z,19Z-Docosapentaenoyl)-2-octadecanoyl-sn-glycero-3-phosphoethanolamine	C45H80NO8P	793.56	Phosphatidylethanolamine
173	Germanicol cinnamate	7.91	21.0709	21.0046	20.9432	21.0062	0.382061	Germanicol cinnamate	C39H56O2	556.428	Triterpenoid
174	Vicenin 3	2.2198	22.0428	22.7061	21.5543	22.1011	0.401974	6-C-Glucopyranosyl-8-C-beta-D-xylopyranosylapigenin	C 26 H 28 O 14	564.149	glicosil trihydroxyflavone
175	PC(6:0/0:0)	6.247	20.1975	20.4758	20.4361	20.3698	0.370486	1-hexanoyl-sn-glycero-3-phosphocholine	C14H30NO7P	356.183	Glycerophospholipid
176	Not identified	6.87489	20.31	20.1795	20.2382	20.2426	0.368172	Not identified	Not identified		Not identified
177	1-myristoleoyl-2-myristoyl-sn-glycero-3-phosphate	6.81562	20.7216	21.4935	21.1106	21.1086	0.383923	1-myristoleoyl-2-myristoyl-sn-glycero-3-phosphate	C31H59O8P	590.395	Glycerophospholipid
178	1-Myristoyl-2-linoleoyl-sn-glycero-3-phosphoethanolamine	7.40243	22.1258	22.716	22.9082	22.5833	0.410745	1-Myristoyl-2-linoleoyl-sn-glycero-3-phosphoethanolamine	C37H70NO8P	687.478	Phosphatidylethanolamine
179	7-Hydroxy-6,2',4',5'-tetramethoxyisoflavone	0.5485	20.3718	20.5659	20.6363	20.5247	0.373303	7-Hydroxy-6,2',4',5'-tetramethoxyisoflavone	C19H18O7	358.105	Flavonoid
180	(23S,24R,25S)-23,24-dihydroxy-spirost-5-en-3β-yl O-α-L-rhamnopyranosyl-(1-2)-β-D-glucopyranoside	3.41722	21.5532	21.4434	22.8197	21.9387	0.399022	(23S,24R,25S)-23,24-dihydroxy-spirost-5-en-3β-yl O-α-L-rhamnopyranosyl-(1-2)-β-D-glucopyranoside	C40H66O14	770.4453	Sterol Lipid
181	1-(11Z,14Z-eicosadienoyl)-glycero-3-phospho-(1'-sn-glycerol)	6.44833	20.957	21.4496	21.0906	21.1657	0.384962	1-(11Z,14Z-eicosadienoyl)-glycero-3-phospho-(1'-sn-glycerol)	C26H49O9P	536.311	Glycerophospholipid
182	1-(7Z,10Z,13Z,16Z-Docosatetraenoyl)-2-tetradecanoyl-sn-glycerol	9.52	20.89	20.3543	22.4415	21.2286	0.386107	1-(7Z,10Z,13Z,16Z-Docosatetraenoyl)-2-tetradecanoyl-sn-glycerol	C39H68O5	616.501	Diacylglycerol
183	1-(1-Enyl-palmitoyl)-2-docosapentaenoyl-sn-glycero-3-phosphoethanolamine	7.40243	20.5023	21.0142	20.9774	20.8313	0.37888	1-(1-Enyl-palmitoyl)-2-docosapentaenoyl-sn-glycero-3-phosphoethanolamine	C43H76NO7P	749.533	Phosphatidylethanolamine
184	1-(9Z-Tetradecenoyl)-2-pentadecanoyl-sn-glycerol	6.78633	20.6831	19.9131	20.7831	20.4598	0.372123	1-(9Z-Tetradecenoyl)-2-pentadecanoyl-sn-glycerol	C32H60O5	524.444	Diacylglycerol
185	D-Galactosyl-1,4-D-galactosyl-1,4-D-glucosylceramide	7.35522	19.5808	19.8732	20.7774	20.0771	0.365163	D-Galactosyl-1,4-D-galactosyl-1,4-D-glucosylceramide	C48H89NO18	967.609	Sphingolipid
186	1-(1-Enyl-oleoyl)-2-a-linolenoyl-sn-glycero-3-phosphoethanolamine	8.54245	20.7372	20.5603	21.4934	20.9303	0.380681	1-(1-Enyl-oleoyl)-2-a-linolenoyl-sn-glycero-3-phosphoethanolamine	C41H74NO7P	723.514	Phosphatidylethanolamine
187	2-(7Z,10Z,13Z,16Z-docosatetraenoyl)-sn-glycero-3-phosphoethanolamine	7.4452	19.9842	19.8095	19.3683	19.7207	0.35868	2-(7Z,10Z,13Z,16Z-docosatetraenoyl)-sn-glycero-3-phosphoethanolamine	C27H48NO7P	529.317	Glycerophospholipid
188	2-(13Z,16Z-Docosadienoyl)-sn-glycerol	6.06856	20.0182	19.955	20.4626	20.1453	0.366402	2-(13Z,16Z-Docosadienoyl)-sn-glycerol	C25H46O4	410.34	Monoacylglycerol
189	N- (2-hydroxyhexadecanoyl) -4R-hydroxysphinganine	7.97667	21.3257	20.7598	19.0916	20.3924	0.370897	N- (2-hydroxyhexadecanoyl) -4R-hydroxysphinganine	C 3 4 H 6 9 NO 5	571.518	Sphingolipid
190	3-O-(α-L-arabinopyranosyl-(1->6)-β-D-glucopyranosyl) butyl 3R-hydroxybutanoate	3.65056	22.2688	22.3042	24.0353	22.8695	0.41595	3-O-(α-L-arabinopyranosyl-(1->6)-β-D-glucopyranosyl) butyl 3R-hydroxybutanoate	C19H34O12	454.205	Fatty Acyl
191	N-Acetylanonaine	6.34945	21.2118	21.108	21.2539	21.1912	0.385426	N-Acetylanonaine	C19H17NO3	307.121	Carboxylic acid
192	(Z,Z,Z)-geranylgeraniol	7.04167	19.3212	19.1117	18.8414	19.0914	0.347235	(Z,Z,Z)-geranylgeraniol	C20H34O	290.2610	Prenol lipid
193	Cuscutic resinoside A	7.07871	20.1836	18.921	19.1748	19.4265	0.353329	Cuscutic resinoside A	C32H56O12	632.377	Saccharolipids
194	1-(15Z-Tetracosanoyl)-2-(9Z-tetradecenoyl)-sn-glycerol	6.93744	19.3823	19.2127	19.612	19.4023	0.352889	1-(15Z-Tetracosanoyl)-2-(9Z-tetradecenoyl)-sn-glycerol	C41H76O5	648.569	Diacylglycerol
195	1-O-(2R-hydroxy-octadecyl)-sn-glycerol	6.87489	20.2661	20.1705	20.201	20.2125	0.367626	1-O-(2R-hydroxy-octadecyl)-sn-glycerol	C21H44O4	360.324	Monoacylglycerol
196	(20S,24S)-24-ethylthornasterol	7.66756	20.1311	20.0291	19.1496	19.7699	0.359575	(20S,24S)-24-ethylthornasterol	C29H48O4	460.3553	Sterol Lipid
197	5,4'-Dihydroxy-3,3'-dimethoxy-6:7-methylenedioxyflavone	0.5485	20.343	20.5819	20.6414	20.5221	0.373255	5,4'-Dihydroxy-3,3'-dimethoxy-6:7-methylenedioxyflavone	C18H14O8	358.069	Flavonoid
198	Mandelonitrile rutinoside	2.37775	21.4249	21.9476	21.16	21.5108	0.391239	Mandelonitrile rutinoside	C20H27NO10	441.163	Cyanogenic glycoside
199	(8'R)-Neochrome	7.4315	21.5965	21.5612	21.9819	21.7132	0.39492	(8'R)-Neochrome	C41H58O3	598.438	Prenol lipid
200	Fumonisin A2	7.40067	20.0013	19.8804	20.5791	20.1536	0.366554	Fumonisin A2	C36H61NO15	747.404	Carboxylic acid
201	5,7-Dihydroxy-3,6,8,4'-tetramethoxyflavone 7-glucosyl-(1->3)-galactoside	6.31167	21.8709	22.4095	22.0477	22.1094	0.402125	5,7-Dihydroxy-3,6,8,4'-tetramethoxyflavone 7-glucosyl-(1->3)-galactoside	C31H38O18	698.206	Flavonoid
202	1-g-Linolenoyl-2-pentadecanoyl-3-g-linolenoyl-glycerol	6.756	19.9105	18.6824	20.1228	19.5719	0.355974	1-g-Linolenoyl-2-pentadecanoyl-3-g-linolenoyl-glycerol	C54H92O6	836.689	Triacylglycerol
203	1-palmitoyl-2-oleoyl-sn-glycero-3-phosphoglycerol;	7.62788	20.597	20.5284	22.8627	21.3294	0.387939	1-palmitoyl-2-oleoyl-sn-glycero-3-phosphoglycerol;	C40H77O10P	748.525	Glycerophospholipid
204	Coumermic acid	2.23078	21.4347	22.111	21.4094	21.6517	0.393801	Coumermic acid	C27H21N3O10	547.122	Hydroxycoumarin
205	Stigmastane-3,6-dione	8.51882	21.2606	20.8445	20.1811	20.7621	0.377621	(5S,8S,9S,10R,13R,14S,17R)-17-[(2R,5R)-5-ethyl-6-methylheptan-2-yl]-10,13-dimethyl-2,4,5,7,8,9,11,12,14,15,16,17-dodecahydro-1H-cyclopenta[a]phenanthrene-3,6-dione	C29H48O2	428.365	Sterol Lipid
206	Stigmast-3β-yl-octadecanoate	6.31167	20.3845	20.8845	20.4975	20.5889	0.37447	Stigmast-3β-yl-octadecanoate	C47H86O2	682.663	Sterol Lipid
207	alpha-Rhamnorobin	2.57342	21.4265	21.824	20.7936	21.348	0.388278	alpha-Rhamnorobin	C21H20O10	432.106	Flavonoid-7-O-glycoside
208	Phaseollidin	6.34945	21.1285	21.095	21.2696	21.1644	0.384938	Phaseollidin	C20H20O4	324.136	Pterocarpan
209	3-Hydroxyglabrol	1.9572	21.3575	21.8039	21.1607	21.4407	0.389964	3-Hydroxyglabrol	C25H28O5	408.194	Flavonoid
210	1-(6Z,9Z,12Z,15Z-Octadecatetraenoyl)-2-(1Z-hexadecenyl)-sn-glycero-3-phosphoethanolamine	8.09567	21.1838	22.1254	21.5605	21.6232	0.393284	1-(6Z,9Z,12Z,15Z-Octadecatetraenoyl)-2-(1Z-hexadecenyl)-sn-glycero-3-phosphoethanolamine	C39H70NO7P	695.489	Glycerophosphoethanolamine
211	1-dodecanoyl-2-(11Z-eicosenoyl)-glycero-3-phospho-(1'-sn-glycerol)	7.40956	20.4051	20.772	20.5167	20.5646	0.374029	1-dodecanoyl-2-(11Z-eicosenoyl)-glycero-3-phospho-(1'-sn-glycerol)	C38H73O10P	720.494	Glycerophospholipid
212	N-(dodecanoyl)-sphing-4-enine	8.36086	20.1542	19.4994	19.682	19.7785	0.359732	N-(dodecanoyl)-sphing-4-enine	C30H59NO3	481.45	Sphingolipid
213	1-(11Z,14Z-eicosadienoyl)-2-octadecanoyl-glycero-3-phosphoethanolamine	7.3895	21.0647	21.0563	21.5055	21.2088	0.385746	1-(11Z,14Z-eicosadienoyl)-2-octadecanoyl-glycero-3-phosphoethanolamine	C43H82NO8P	771.579	Glycerophospholipid
214	1,2-Di-(9Z,12Z,15Z-octadecatrienoyl)-3-(Galactosyl-alpha-1-6-Galactosyl-beta-1)-glycerol	8.05533	20.9483	19.3744	18.4144	19.579	0.356103	1,2-Di-(9Z,12Z,15Z-octadecatrienoyl)-3-(Galactosyl-alpha-1-6-Galactosyl-beta-1)-glycerol	C51H84O15	936.581	Glycerolipid
215	Tryptophyl-Serine	4.33189	21.1122	20.7518	20.8806	20.9149	0.3804	Tryptophyl-Serine	C14H17N3O4	291.122	Dipeptide
216	Glucoconringiin	1.51667	21.3783	21.8097	21.1837	21.4572	0.390264	Glucoconringiin	C11H21NO10S2	391.061	Carbohydrates
217	5-Hydroxy-3,3',4',6,7-pentamethoxy-flavone	7.24085	19.993	20.0846	19.4919	19.8565	0.36115	Artemetin	C20H20O8	388.116	flavonoid
218	4'-Methyl-(-)-epigallocatechin 3-(4-methyl-gallate)	3.01527	21.5928	22.2193	21.4696	21.7606	0.395781	4'-Methyl-(-)-epigallocatechin 3-(4-methyl-gallate)	C24H22O11	486.116	Flavonoid
219	(2S)-1-[(7Z,10Z,13Z,16Z)-docosa-7,10,13,16-tetraenoyloxy]-3-hydroxypropan-2-yl (4Z,7Z,10Z,13Z,16Z)-docosa-4,7,10,13,16-pentaenoate	8.69911	20.6762	21.0558	21.2569	20.9963	0.381881	(2S)-1-[(7Z,10Z,13Z,16Z)-docosa-7,10,13,16-tetraenoyloxy]-3-hydroxypropan-2-yl (4Z,7Z,10Z,13Z,16Z)-docosa-4,7,10,13,16-pentaenoate	C47H74O5	718.559	Diacylglycerol
220	Tectoridin	2.40711	20.9426	21.4041	20.5805	20.9757	0.381507	4',5-Dihydro-6-methoxy-7-(o-glucoside)isoflavone	C22H22O11	462.117	flavonoid
221	1-Eicosapentaenoyl-2-stearidonoyl-sn-glycerol	7.53943	20.2392	20.2397	20.4089	20.2959	0.369142	1-Eicosapentaenoyl-2-stearidonoyl-sn-glycerol	C41H62O5	634.461	Diacylglycerol
222	cholesta-5,24(28),25-trien-3β-ol	7.98622	20.0511	20.0323	19.7732	19.9522	0.362891	cholesta-5,24(28),25-trien-3β-ol	C28H44O	396.339	Sterol
223	PI-Cer(t18:0/18:0(2OH))	6.53867	20.5228	20.5873	20.8973	20.6691	0.37593	N-(2-hydroxyoctadecanoyl)-4R-hydroxysphinganine-1-phospho-(1'-myo-inositol)	C42H84NO13P	841.568	Sphingolipid
224	Castasterone	3.01527	21.6616	22.2453	21.439	21.782	0.396171	6-oxo-campestan-2α,3α,22R,23R-tetrol	C28H48O5	464.35	Sterol
225	1-pentadecanoyl-2-(11Z-octadecenoyl)-sn-glycero-3-phosphoserine	7.05246	20.4952	21.855	20.7301	21.0268	0.382435	PS(15:0/18:1(11Z))	C39H74NO10P	747.505	Glycerophospholipid
226	DG(22:5(7Z,10Z,13Z,16Z,19Z)/20:4(5Z,8Z,11Z,14Z)/0:0)	8.09567	21.338	21.4683	21.9532	21.5865	0.392615	1-(7Z,10Z,13Z,16Z,19Z-Docosapentaenoyl)-2-(5Z,8Z,11Z,14Z-eicosatetraenoyl)-sn-glycerol	C45H70O5	690.527	Diacylglycerol
227	Phyllospadine	6.134	21.1291	21.4066	20.8717	21.1358	0.384418	Phyllospadine	C21H21NO6	383.137	Flavonoid
228	2-Stearyl citric acid	6.26244	19.9026	20.8713	21.2184	20.6641	0.375838	3-hydroxy-3-[(octadecyloxy)carbonyl]pentanedioic acid	C24H44O7	444.309	Tricarboxylic acid
229	5α-cholestan-3α,12α,16α-triol	6.44829	19.5262	19.5614	19.9323	19.6733	0.357819	5α-cholestan-3α,12α,16α-triol	C27H48O3	420.36	Sterol
230	Tricosylic acid	6.29227	20.6065	20.4035	20.8167	20.6089	0.374835	Tricosylic acid	C23H46O2	354.3498	Fatty Acyl
231	Dihydroamorphigenin	6.77025	20.2403	20.3927	19.3105	19.9812	0.363418	22,23-Dihydro-24-hydroxyrotenone	C23H24O7	412.152	Flavonoid
232	1-eicosanoyl-glycero-3-phospho-(1'-sn-glycerol)	7.91	21.1648	21.2129	21.1625	21.1801	0.385223	1-eicosanoyl-glycero-3-phospho-(1'-sn-glycerol)	C26H53O9P	540.343	Glycerophospholipid
233	DG(15:0/22:1(13Z)/0:0)	6.95955	19.4623	19.3274	19.5247	19.4381	0.35354	1-Pentadecanoyl-2-erucoyl-sn-glycerol	C40H76O5	636.567	Diacylglycerol
234	5',8,8''-Trihydroxy-3',3''',4',4''',5''',7',7''-heptamethoxy-5,5''-biflavan	6.47567	21.94	22.4591	22.1108	22.1699	0.403227	5',8,8''-Trihydroxy-3',3''',4',4''',5''',7',7''-heptamethoxy-5,5''-biflavan	C37H40O12	676.252	7-O-methylated flavonoid
235	Ganolucidic acid B	6.62567	20.4938	21.3233	21.2923	21.0365	0.382611	Ganolucidic acid B	C30H46O6	502.329	Triterpenoid
236	1-(9Z-tetradecenoyl)-2-(9Z,12Z-heptadecadienoyl)-3-(4Z,7Z,10Z,13Z,16Z,19Z-docosahexaenoyl)-sn-glycerol	6.53867	20.0111	20.4179	20.7455	20.3915	0.37088	1-(9Z-tetradecenoyl)-2-(9Z,12Z-heptadecadienoyl)-3-(4Z,7Z,10Z,13Z,16Z,19Z-docosahexaenoyl)-sn-glycerol	C56H90O6	858.6737	Glycerolipid
237	1-(15Z-Tetracosanoyl)-2-(9Z,12Z,15Z-octadeatrienoyl)-sn-glycero-3-phosphoethanolamine	7.98622	19.938	20.1555	21.3269	20.4735	0.372372	1-(15Z-Tetracosanoyl)-2-(9Z,12Z,15Z-octadeatrienoyl)-sn-glycero-3-phosphoethanolamine	C47H86NO8P	823.609	Phosphatidylethanolamine
238	1-O-beta-D-Glucopyranosyl-2,3-di-O-(8-hexadecenoyl)glycerol	7.84867	20.7649	20.5543	21.4044	20.9079	0.380272	1-O-beta-D-Glucopyranosyl-2,3-di-O-(8-hexadecenoyl)glycerol	C 41 H 74 O 10	726.528	Glycerolipid
239	1-(O-α-D-glucopyranosyl)-3-keto-(1,25R)-hexacosanediol	6.46263	21.6984	21.862	22.223	21.9278	0.398823	1-(O-α-D-glucopyranosyl)-3-keto-(1,25R)-hexacosanediol	C32H62O8	574.4445	Fatty acyl glycoside
240	1,24-Tetracosanediol	6.4809	19.1152	18.7038	19.2375	19.0188	0.345915	1,24-Tetracosanediol	C24H50O2	370.381	Fatty alcohol
241	1-(9Z-heptadecenoyl)-sn-glycero-3-phosphoethanolamine	3.03667	19.9314	20.4908	19.8265	20.0829	0.365267	1-(9Z-heptadecenoyl)-sn-glycero-3-phosphoethanolamine	C22H44NO7P	465.286	Glycerophospholipid
242	alpha-Amyrin tetratriacontanoate	8.31389	19.7548	19.637	19.9356	19.7758	0.359682	alpha-Amyrin tetratriacontanoate	C64H116O2	916.898	Triterpenoid
243	1-(4Z,7Z,10Z,13Z,16Z,19Z-Docosahexaenoyl)-2-(13Z-docosenoyl)-sn-glycero-3-phosphoethanolamine	7.84522	19.7535	20.0172	19.1244	19.6317	0.357061	1-(4Z,7Z,10Z,13Z,16Z,19Z-Docosahexaenoyl)-2-(13Z-docosenoyl)-sn-glycero-3-phosphoethanolamine	C49H84NO8P	845.589	Phosphatidylethanolamine
244	1-(4Z,7Z,10Z,13Z,16Z,19Z-Docosahexaenoyl)-2-(13Z-docosenoyl)-sn-glycero-3-phosphocholine	5.15153	20.3212	20.1183	21.3732	20.6042	0.37475	PC (22: 6 (4Z, 7Z, 10Z, 13Z, 16Z, 19Z) / 22: 1 (13Z))	C52H90NO8P	887.64	Glycerophospholipid
245	1-Tetracosanoyl-2-(5Z,8Z,11Z,14Z-eicosatetraenoyl)-sn-glycero-3-phosphoethanolamine	8.52229	18.9789	19.6812	19.8172	19.4924	0.354529	1-Tetracosanoyl-2-(5Z,8Z,11Z,14Z-eicosatetraenoyl)-sn-glycero-3-phosphoethanolamine	C49H90NO8P	851.639	Phosphatidylethanolamine
246	1-(9Z-Hexadecenoyl)-2-(15Z-tetracosanoyl)-sn-glycerol	7.03767	19.9459	19.9296	19.8247	19.9001	0.361942	1-(9Z-Hexadecenoyl)-2-(15Z-tetracosanoyl)-sn-glycerol	C43H80O5	676.6	Diacylglycerol
247	(23S,24R,25S)-23,24-dihydroxy-spirost-5-en-3β-yl O-α-L-rhamnopyranosyl-(1-2)-β-D-glucopyranoside	6.70992	21.1098	21.73	21.4236	21.4211	0.389608	(23S,24R,25S)-23,24-dihydroxy-spirost-5-en-3β-yl O-α-L-rhamnopyranosyl-(1-2)-β-D-glucopyranoside	C40H66O14	770.445	Sterol Lipid
248	β-D-glucopyranoside	7.06267	20.497	20.6809	20.5865	20.5881	0.374457	1-Nervonoyl-2-pentadecanoyl-sn-glycerol	C42H80O5	664.598	Diacylglycerol
249	1-(11Z,14Z-Eicosadienoyl)-2-(9Z,12Z,15Z-octadeatrienoyl)-sn-glycero-3-phosphoethanolamine	7.3895	21.5185	21.5872	21.6944	21.6	0.392861	1-(11Z,14Z-Eicosadienoyl)-2-(9Z,12Z,15Z-octadeatrienoyl)-sn-glycero-3-phosphoethanolamine	C43H76NO8P	765.538	Phosphatidylethanolamine
250	1-(O-α-D-glucopyranosyl)-3-keto-(1,27R)-octacosanediol	8.21911	20.1537	20.2914	20.6594	20.3682	0.370456	1-(O-α-D-glucopyranosyl)-3-keto-(1,27R)-octacosanediol	C34H66O8	602.476	Fatty acyl glycoside
251	cyasterone	8.244	20.0246	20.0808	19.4125	19.8393	0.360837	(22R,24S,25S,28R)-2β,3β,14,20,22-pentahydroxy-26,28-epoxy-5β-stigmast-7-ene-6,26-dione	C29H44O8	520.304	Sterol Lipid
252	Fucoxanthinol 3-(4Z,7Z,10Z,13Z,16Z,19Z-docosahexaenoate)	5.13812	24.7864	25.5318	25.6607	25.3263	0.460635	Fucoxanthinol 3-(4Z,7Z,10Z,13Z,16Z,19Z-docosahexaenoate)	C62H86O6	926.6424	Prenol lipid
253	17-phenyl heptadecanoic acid	6.75244	19.7581	20.2948	19.8828	19.9786	0.363371	17-phenyl heptadecanoic acid	C23H38O2	346.287	Fatty Acyl
254	Artelastochromene	3.01527	21.5894	22.2213	21.4519	21.7542	0.395666	Artelastochromene	C30H30O6	486.204	Flavonoid
255	9-methyl-sphinga-4E,8E,10E-trienine	7.28356	20.4868	20.3483	19.7204	20.1852	0.367128	9-methyl-sphinga-4E,8E,10E-trienine	C19H35NO2	309.2668	Sphingolipid
256	N-(acetyl)-sphing-4-enine	3.134	22.2282	21.6239	23.3935	22.4152	0.407688	N-(acetyl)-sphing-4-enine	C20H39NO3	341.293	Sphingolipid
257	DG(14:0/20:3(5Z,8Z,11Z)/0:0)	9.318	20.3325	19.8998	22.048	20.7601	0.377584	1-Myristoyl-2-meadoyl-sn-glycerol	C37H66O5	590.488	Diacylglycerol
258	ingenol mebutate	7.34311	19.5405	19.5105	19.614	19.555	0.355666	(1aR,2S,5R,5aS,6S,8aS,9R,10aR)-5,5a-dihydroxy-4-(hydroxymethyl)-1,1,7,9-tetramethyl-11-oxo-1a,2,5,5a,6,9,10,10a-octahydro-1H-2,8a-methanocyclopenta[a]cyclopropa[E][10]annulen-6-yl (2Z)-2-methylbut-2-enoate	C25H34O6	430.236	Fatty Acyl
259	1-docosanoic acid	6.15262	19.1702	19.261	19.5208	19.3173	0.351343	1-docosanoic acid	C22H44O2	340.334	Fatty acid
260	1-palmitoyl-2-oleoyl-sn-glycero-3-phosphoglycerol;	7.85125	20.5969	20.5341	20.7037	20.6116	0.374884	1-palmitoyl-2-oleoyl-sn-glycero-3-phosphoglycerol;	C40H77O10P	748.525	Glycerophospholipid

## Sheet: TableS3
	Table S3. UHPLC-QTOF-MS/MS results for aqueous extract
	# Notes : Entity List : Union 2Way ANOVA cut-off p<0.05
	#Interpretation : Leaves-H2O extract
	#Experiment : Cisus incisa
	#Flag Value: [Present]
	#Entities where at least 100.0 percent of samples in any 1 out of 1 conditions have flags in [Present]
	# Technology : MassHunterQual.IDENTIFIED_UNIDENTIFIED_COMPOUNDS.Cisus incisa_2019_Apr_26_17_52_02
	# Owner : gxuser
	# Created On : Fri Apr 26 20:41:56 CDT 2019
	Tentatively Identified Metabolite	Retention Time	18-BAG-033-CIH Ext AQ MSMS-r001: Log2(normalized)	18-BAG-033-CIH Ext AQ MSMS-r002: Log2(normalized)	18-BAG-033-CIH Ext AQ MSMS-r003: Log2(normalized)	18-BAG-033-CIH Ext AQ MSMS-r004: Log2(normalized)	18-BAG-033-CIH Ext AQ MSMS-r005: Log2(normalized)	18-BAG-033-CIH Ext AQ MSMS-r006: Log2(normalized)	Normalized Area Average	% Normalized Area	Chemical formula	Molecular weight	Metabolite Class
1	6,8-Dihydroxy-1,7-diprenylxanthone-2-carboxylic acid	4.84974	20.8284	20.3679	20.4336	20.7518	20.4376	20.5211	20.5567	0.848891	C24H24O6	408.155	Organoheterocyclic compounds
2	7-oxo-beta-Sitosterol	7.75567	22.4097	22.5815	22.5568	22.6452	23.04	23.0348	22.7113	0.937866	C29H48O2	428.365	sterol
3	2-(6Z,9Z,12Z,15Z-Octadecatetraenoyl)-rac-glycerol	6.37381	20.2675	19.9335	19.926	19.8773	19.816	19.9637	19.964	0.824415	C21H34O4	350.246	Fatty Acyl
4	Theasapogenol A	6.66696	21.2915	21.1781	21.1505	21.1804	21.1439	21.2412	21.1976	0.875356	C30H50O6	506.361	Triterpenoid
5	Minabeolide-2	6.28047	19.9127	19.4868	19.604	19.533	19.6189	19.7148	19.645	0.811242	C29H38O5	466.2719	Sterol Lipid
6	3R,7R-diacetoxy-docosanoic acid	7.08447	20.0452	20.0767	20.087	20.1178	19.9064	20.0349	20.0447	0.827746	C26H48O6	456.345	Fatty Acyl
7	1-nonadecanoyl-2-(7Z,10Z,13Z,16Z-docosatetraenoyl)-glycero-3-phosphate	7.61424	19.9663	19.8282	19.9096	19.8075	19.841	19.8659	19.8697	0.820522	C44H79O8P	766.551	Glycerophospholipid
8	5-methoxy-3-(2R-acetoxy-pentadecyl)-1,4-benzoquinone	7.446	22.3423	22.1178	22.7324	23.1347	21.9755	22.6771	22.4966	0.929	C24H38O5	406.2719	Phenolic lipid
9	Carnosic acid	5.47189	19.9492	19.8314	19.6942	19.9649	19.9581	19.9967	19.8991	0.821734	C20H28O4	332.196	Terpenoid
10	Campesteryl p-coumaric acid	9.48133	23.1095	22.8941	22.8922	22.8127	22.7501	22.7926	22.8752	0.944631	C37H54O3	546.407	Lipids
11	Pisumionoside	6.14507	22.3956	22.4329	21.4696	22.475	22.3361	22.1002	22.2016	0.916815	C19H32O9	404.205	Glycoside terpene
12	Aspidoalbine	7.44483	22.4289	22.2178	22.2046	22.3893	22.6457	22.6831	22.4282	0.926175	C25H49NO4	428.233	Fatty Acyl
13	Auxin b	5.47555	19.8945	19.7753	19.625	19.9672	19.9247	19.8913	19.8463	0.819555	C18H30O4	310.214	Monoterpenoid
14	Malyngic acid	4.67247	21.7519	21.5912	21.554	21.8495	21.6809	21.8265	21.709	0.896474	C18H32O5	328.225	Fatty Acyl
15	Spheroidenone	6.75437	22.9138	22.8965	22.926	22.9652	22.8781	22.9829	22.9271	0.946775	C41H58O2	582.444	Prenol Lipid
16	(+)-Eudesmin	4.8448	20.9602	20.4537	20.5308	20.8245	20.5163	20.6812	20.6611	0.853202	C22H26O6	386.173	Lignan
17	1-(9Z-octadecenoyl)-2-eicosanoyl-sn-glycerol	7.03144	19.5876	19.4002	19.477	19.1428	19.3577	19.2734	19.3731	0.800014	C41H78O5	650.585	Glycerolipid
18	(12S,15S)-15-O-Demethyl-10,29-dideoxy-11,12-dihydro-striatin C	7.24887	21.3964	21.2998	21.2502	21.1927	21.109	21.1649	21.2355	0.876921	C25H38O6	434.267	Terpene
19	13E,15E,18Z,20Z-pentacosatetraen-11-ynyl acetate	5.82871	24.321	24.1681	23.8495	24.8738	24.4266	24.475	24.3523	1.00563	C27H42O2	398.318	Fatty Acyl
20	16beta-16-Hydroxy-3-oxo-1,12-oleanadien-28-oic acid	7.36386	22.3009	22.1791	21.9147	21.0443	23.2563	22.0642	22.1266	0.913718	C22H46NO7P	468.308	Glycerophospholipid
21	6Z,9Z,12Z,15Z,18Z-tetracosapentaenoic acid	7.76342	21.6322	21.4725	21.5018	21.4375	21.301	21.4165	21.4603	0.886203	C24H39O2	359.295	Fatty Acyl
22	Fragarin	7.24887	21.4061	21.237	21.2301	21.2537	21.1374	21.2189	21.2472	0.877404	C21H21O10	434.121	Flavonoid
23	Flavoxate	4.8448	21.1139	20.6908	20.7454	21.0602	20.7395	20.8922	20.8737	0.861979	C24H25NO4	391.178	Flavonoid
24	Cavipetin D	7.80945	20.9032	20.9168	21.0719	21.094	24.0499	22.0784	21.6857	0.895512	C25H38O5	418.272	Diterpenoid
25	1-palmitoyl-2-docosadienoyl-sn-glycero-3-phosphate	6.884	22.8423	22.8418	22.8302	22.8567	22.764	22.8458	22.8301	0.942772	C41H77O8P	728.536	Glycerophospholipid
26	Pedunculatic acid	4.78953	21.8964	21.6984	21.6726	21.9662	21.8003	21.8905	21.8207	0.901088	C20H30O5	350.209	Diterpene
27	1-(11Z,14Z-eicosadienoyl)-glycero-3-phosphate	6.66945	20.8395	20.7513	20.7204	20.7393	20.7844	20.8477	20.7804	0.858129	C23H43O7P	462.275	Glycerophospholipid
28	Cavipetin D	6.67338	19.663	19.6566	19.6258	19.6119	19.5932	19.5758	19.6211	0.810253	C25H38O5	418.272	diterpenoid
29	Cyclopassifloside II	6.663	20.5249	20.2055	20.3755	20.431	20.317	20.229	20.3472	0.840238	C37H62O11	682.429	Triterpene saponin
30	Diisobutyl phthalate	6.40692	20.5385	20.277	20.4718	20.3544	20.006	20.3848	20.3388	0.83989	Not identified
31	1-(9Z,12Z-octadecadienoyl)-rac-glycerol	6.907	20.1366	20.1115	20.1755	20.1855	20.1308	20.18	20.1533	0.832232	C21H38O4	354.277	Glycerolipid
32	(3S,5R,6S,7E,9x)-7-Megastigmene-3,6,9-triol 9-glucoside	7.79754	26.4797	26.9541	26.3234	26.7484	26.1932	26.329	26.5046	1.09451	C19H34O8	390.225	fatty acyl glycosides
33	5,7,4'-Trimethoxyflavan	6.11704	20.2484	19.9066	19.8417	20.022	19.5769	19.5923	19.8647	0.820312	C18H20O4	300.1362	Flavonoid
34	1-Octen-3-yl primeveroside	6.1935	19.9688	19.2462	19.0397	19.9541	19.4594	19.7546	19.5705	0.808164	C19H34O10	422.215	Fatty Acyl
35	1-(1Z-octadecenyl)-2-(5Z,8Z,11Z,14Z,17Z-eicosapentaenoyl)-glycero-3-phospho-(1'-sn-glycerol)	7.44733	27.3091	27.2414	27.102	27.0728	27.029	27.1704	27.1541	1.12133	C44H77O9P	780.5305	Glycerophospholipid
36	2-(20:5(5Z,8Z,11Z,14Z,17Z-eicosapentaenoyl)-sn-glycerol	6.39894	21.0588	20.8955	20.5654	21.1456	21.1644	21.2196	21.0082	0.867536	C23H36O4	376.261	Glycerolipid
37	(all-E)-6'-Apo-y-caroten-6'-al	6.89663	23.0252	23.0269	23.0353	23.1002	23.0002	23.0081	23.0327	0.951135	C32H42O	442.327	Prenol lipid
38	1-dodecanoyl-sn-glycero-3-phosphocholine	7.24887	21.0502	20.8417	20.851	20.7661	20.6672	20.7285	20.8174	0.859657	C20H42NO7P	439.27	Glycerophospholipid
39	1-(9Z-hexadecenoyl)-2-(11Z-eicosenoyl)-glycero-3-phosphoserine	7.44733	24.1774	24.1041	24.1583	24.0754	24.0115	24.0156	24.0904	0.994814	C42H78NO10P	787.536	Glycerophospholipid
40	Stylisterol B	8.16754	22.0163	21.8669	21.968	22.8922	23.3399	22.2579	22.3902	0.924604	C28H46O4	446.34	Sterol Lipid
41	Hericene B	7.48189	20.0536	19.9212	19.9539	19.9013	19.8865	19.8542	19.9285	0.822947	C37H58O5	582.428	Prenol lipid
42	Sphinganine-1-phosphate	6.15	21.0715	21.589	21.5037	21.1623	21.4279	21.4808	21.3725	0.882579	C18H40NO5P	381.264	Sphingolipid
43	1-(11Z,14Z-Eicosadienoyl)-2-tetradecanoyl-sn-glycero-3-phosphoethanolamine	7.46778	20.2863	20.1136	20.1543	20.0141	20.0663	20.1681	20.1338	0.831426	C39H74NO8P	715.515	Glycerophospholipid
44	N-(2-hydroxyeicosanoyl)-4R-hydroxysphinganine	7.06428	21.0477	21.0028	21.0048	21.1327	20.9684	21.0785	21.0391	0.868813	C38H77NO5	627.58	Sphingolipid
45	1-docosanoyl-glycero-3-phospho-(1'-sn-glycerol)	9.48133	23.0819	22.8657	22.8309	22.9187	22.6914	22.7332	22.8536	0.943741	C28H57O9P	568.3740	Glycerophospholipid
46	Ceanothenic acid	6.30553	21.2506	21.0871	20.883	21.3216	21.403	21.3892	21.2224	0.87638	C29H42O4	454.309	Triterpenoid
47	1-Pentadecanoyl-2-(4Z,7Z,10Z,13Z,16Z-docosapentaenoyl)-sn-glycero-3-phosphoethanolamine	6.93925	21.3561	21.2594	21.3181	21.3021	21.3626	21.3719	21.3284	0.880756	C42H74NO8P	751.512	Glycerophospholipid
48	1-(11Z,14Z-Eicosadienoyl)-2-pentadecanoyl-sn-glycero-3-phosphoethanolamine	6.91521	21.4804	21.4419	21.4635	21.4298	21.3392	21.4527	21.4346	0.885142	C40H76NO8P	729.531	Glycerophospholipid
49	19alpha-19-Hydroxy-3,11-dioxo-12-ursen-28-oic acid	6.66696	20.9344	20.9105	20.875	20.9355	20.8705	20.9073	20.9055	0.863295	C30H44O5	484.319	Triterpenoid
50	Spirostane-3,6-dione	6.75267	21.8986	21.8783	21.8953	22.0287	21.8878	21.9365	21.9209	0.905223	C27H40O4	428.293	Sterol
51	1-(1Z,9Z-Octadecadienyl)-2-myristoleoyl-sn-glycero-3-phosphoethanolamine	7.47583	20.6579	20.5623	20.5987	20.453	20.5994	20.6352	20.5844	0.850034	C37H70NO7P	671.489	Glycerophospholipid
52	Crispane	7.50821	20.5992	20.4817	20.4002	20.3063	20.2281	20.2748	20.3817	0.841664	C20H32O3	320.235	Terpene
53	3-(2-Heptenyloxy)-2-hydroxypropyl undecanoate	7.422	19.1488	18.9937	19.0227	18.9648	19.139	18.8926	19.0269	0.785718	C21H40O4	356.293	Acylglycerol
54	1-octadecanoyl-2-docosanoyl-sn-glycero-3-phosphate	7.49329	21.173	20.9845	21.0904	21.0503	20.9021	21.0709	21.0452	0.869063	C43H85O8P	760.598	Glycerophospholipid
55	Ursolic acid	7.24887	21.6853	21.4213	21.4636	21.4137	21.314	21.3528	21.4418	0.885439	C30H48O3	456.36	Triterpenoid
56	3-O-(6'-O-(9Z,12Z,15Z-octadecatrienoyl)-β-D-glucopyranosyl)-stigmast-5-en-3β-ol	8.2435	21.8302	21.6048	21.6708	20.8735	21.5872	21.688	21.5424	0.889595	C53H88O7	836.653	Sterol Lipid
57	1-(9Z-hexadecenoyl)-2-hexadecanoyl-glycero-3-phospho-(1'-sn-glycerol)	6.89742	20.044	20.1193	20.0818	20.066	20.0285	20.1396	20.0799	0.829199	C38H73O10P	720.494	Glycerophospholipid
58	(-)-Epicatechin 3'-O-sulfate	7.51513	20.6416	20.4887	20.4529	20.4616	20.2969	20.2932	20.4391	0.844035	C15H14O9S	370.036	Flavonoid
59	alatolide	4.67647	21.8946	21.7467	21.6886	21.9888	21.8278	21.9203	21.8445	0.902068	C19H26O6	350.173	Sesquiterpene
60	3-Nonaprenyl-4-hydroxybenzoic acid	7.61439	19.3677	19.1305	19.1185	19.2492	19.1264	19.1221	19.1857	0.792276	C52H78O3	750.595	olefinic compound
61	1-(11Z-Eicosenoyl)-sn-glycerol	6.00883	19.7446	19.4702	19.363	19.2477	19.2549	19.5678	19.4414	0.802832	C23H44O4	384.324	Monoacylglycerol
62	2-(8Z,11Z,14Z,17Z-Eicosapentaenoyl)-rac-glycerol	7.43987	19.1652	19.0791	19.0971	19.0773	19.2722	18.8601	19.0918	0.788398	C23H38O4	378.274	monoacylglycerol
63	Pisumionoside	6.14507	22.1687	22.1865	22.126	22.2421	22.1086	21.8664	22.1164	0.913298	C19H32O9	404.202	Glycoside terpene
64	1,2-Dihexadecanoylphosphatidylglycerol phosphate	7.44733	27.3093	27.2413	27.1728	27.2329	27.0276	27.0663	27.175	1.12219	C38H76O13P2	802.476	Glycerophospholipid
65	Chabrosterol	5.68967	24.3218	24.169	24.7726	24.4249	24.425	24.474	24.4312	1.00889	C27H42O2	398.318	Sterol Lipid
66	2',6'-Dihydroxy-4-Methoxychalcone-4'-O-Neohesperidoside	6.64971	21.2338	21.1186	21.3327	21.1638	21.1738	21.1541	21.1961	0.875295	C28H34O14	594.194	Flavonoid
67	1-(5Z,8Z,11Z,14Z,17Z-eicosapentaenoyl)-2-heneicosanoyl-glycero-3-phospho-(1'-sn-glycerol)	7.05644	21.4664	21.4692	21.4318	21.4735	21.4432	21.4087	21.4488	0.885729	C47H83O10P	838.572	Glycerophospholipid
68	Prunitrin	2.77189	19.6372	19.7201	19.6314	19.7064	19.6566	19.772	19.6873	0.812987	C22H22O10	446.121	Isoflavonoid o-glycoside
69	1-(6Z,9Z,12Z-Octadecatrienoyl)-2-(9Z,12Z-octadecadienoyl)-sn-glycero-3-phosphoethanolamine	6.71662	20.1321	20.1378	20.381	20.2065	19.9424	20.0997	20.1499	0.832091	C41H72NO8P	737.496	Glycerophospholipid
70	Vicenin 3	2.2198	24.1687	23.9623	23.6241	24.2467	24.1334	23.9756	24.0185	0.991844	C 26 H 28 O 14	564.149	Glicosil trihydroxyflavone
71	1-dodecanoyl-2-(9Z,12Z-heptadecadienoyl)-sn-glycerol	7.09425	20.7792	20.8405	20.8411	20.8113	20.7882	20.8061	20.8111	0.859394	C32H58O5	522.428	Glycerolipid
72	6'-Hydroxysiphonaxanthin	6.65733	21.0617	21.1392	21.122	21.15	20.971	21.1455	21.0983	0.871253	C40H56O5	616.413	Prenol lipid
73	(14Z,17Z,20R,21E,23E,25Z,27S,29Z)-20,27-dihydroxydotriaconta-14,17,21,23,25,29-hexaenoic acid	6.7626	21.0962	21.0686	21.1801	21.2433	21.0633	21.1948	21.1411	0.873021	C32H52O4	500.387	Fatty Acyl
74	Coumermic acid	2.23078	23.7004	23.5221	23.6833	23.5159	23.6748	23.6738	23.6284	0.975735	C27H21N3O10	547.122	Hydroxycoumarin
75	alpha-Rhamnorobin	2.57342	22.2744	22.1155	22.2141	21.3699	22.3018	22.3405	22.1027	0.912733	C21H20O10	432.106	Flavonoid-7-o-glycoside
76	1-tetradecanoyl-glycero-3-phospho-(1'-sn-glycerol)	7.31033	21.2798	21.1478	21.1719	21.0235	21.0312	21.031	21.1142	0.871912	C20H41O9P	456.249	Glycerophospholipid
77	5-Hydroxy-3,3',4',6,7-pentamethoxy-flavone	7.24085	19.5949	19.3161	19.4914	19.3089	19.3963	19.3846	19.4154	0.80176	C20H20O8	388.116	Flavonoid
78	4'-Methyl-(-)-epigallocatechin 3-(4-methyl-gallate)	3.01527	22.828	22.7933	22.6931	22.9658	22.8737	22.8594	22.8355	0.942995	C24H22O11	486.116	Flavonoid
79	Tectoridin	2.40711	21.0439	21.0734	21.0651	21.1421	21.062	21.0699	21.0761	0.870337	C22H22O11	462.117	flavonoid
80	Castasterone	3.01527	22.8375	22.8114	22.7893	22.9738	22.8895	22.8627	22.8607	0.944034	C28H48O5	464.35	Sterol
81	1-(9Z-heptadecenoyl)-sn-glycero-3-phosphoethanolamine	3.03667	21.0557	21.1358	21.1139	21.0958	21.1608	21.1913	21.1256	0.872381	C22H44NO7P	465.286	Glycerophospholipid
82	Artelastochromene	3.01527	22.8287	22.7959	22.7859	22.9659	22.8763	22.8588	22.8519	0.943671	C30H30O6	486.204	Flavonoid
83	spinosic acid A	6.79794	22.7139	22.7297	22.7094	22.7457	22.7237	22.7898	22.7353	0.938857	C30H48O4	472.355	Prenol lipid
84	7-O-beta-D-Glucosil-5,7,3 ', 4'-tetrahidroxiflavona	2.3873	21.3404	21.3569	21.3479	21.4377	21.3493	21.3169	21.3582	0.881988	C 21 H 20 O 11	448.101	Flavonoid-7-o-glycoside
85	Trilobalicin	6.96992	20.7372	20.8045	20.7732	20.844	20.7002	20.7476	20.7678	0.857607	C35H62O8	610.444	Fatty Acyl
86	Ancistrotectorine	6.18064	22.3955	21.7715	22.3755	22.4794	22.3471	22.3702	22.2899	0.920461	C26H31NO4	421.225	Alkaloid
87	3-O-acetylecdysone 2-phosphate	3.32144	19.7501	19.8617	19.778	20.1953	19.9628	19.9449	19.9155	0.82241	C29H47O10P	586.291	Sterol Lipid
88	Lansioside C	7.10908	20.8919	20.8735	20.9211	20.8587	20.618	20.8639	20.8378	0.8605	C35H56O7	588.403	O-glycosyl compound
89	(3R)-3,4-Dihydroxy-3-(hydroxymethyl)butanenitrile 4-glucoside	3.46113	20.5481	20.9592	20.9009	20.8335	20.7035	20.5077	20.7421	0.856548	C11H19NO8	293.113	Glycosylglycerol
90	Ginkgolide C	2.47671	20.3529	20.3396	20.4128	20.4811	20.4215	20.4445	20.4087	0.84278	C20H24O11	440.134	Prenol lipid
91	Mannopine	3.46113	20.7289	21.1806	21.0767	20.9957	20.9136	20.6229	20.9197	0.863882	C11H22N2O8	310.139	secondary amino compound
92	Ikarisoside D	2.2765	23.7111	23.6942	23.6842	23.8246	23.3269	23.6752	23.6527	0.97674	C28H30O11	542.179	Glycosidic flavonoid
93	Dulciol C	6.20756	19.6931	19.6706	18.5624	19.5383	19.4115	19.2294	19.3509	0.799095	C28H34O7	482.23	Benzopyran
94	Armillane	6.22712	24.8912	24.9222	24.8542	24.9592	24.7748	24.5582	24.8266	1.02522	C23H32O7	420.215	Diterpenoid
95	Armillaripin	6.20756	19.2423	19.9416	19.167	19.5962	19.9441	20.0553	19.6577	0.811767	C24H30O6	414.204	Prenol lipid
96	Picrasin C	6.21111	19.7594	19.0593	19.6443	19.8252	19.5682	19.2982	19.5258	0.806318	C23H34O7	422.231	Triterpenoid
97	Debenzoylzucchini factor B	6.728	22.8381	22.7785	22.8786	22.8725	22.7848	22.8769	22.8382	0.943106	C37H53NO3	559.403	Triterpenoid
98	1-(6Z,9Z,12Z,15Z-Octadecatetraenoyl)-2-(9Z,12Z-octadecadienoyl)-sn-glycero-3-phosphoethanolamine	6.69412	21.639	21.5222	21.6091	21.6734	21.5863	21.6499	21.6133	0.892523	C41H70NO8P	735.487	Glycerophospholipid
99	Integerrenine	6.73243	19.9369	19.7987	19.8873	19.7705	19.8432	19.8908	19.8546	0.819896	C31H42N4O4	534.324	Peptide
100	1-tetradecanoyl-2-(11Z,14Z-eicosadienoyl)-glycero-3-phospho-(1'-sn-glycerol)	7.60908	19.2789	19.1681	19.0723	19.0015	18.9222	18.9146	19.0596	0.787067	C40H75O10P	746.51	Glycerophospholipid
101	9E-hexadecenamide	7.11792	20.3926	20.1119	20.0236	20.1701	20.0549	19.9173	20.1118	0.830516	C18H35NO	281.2719	Fatty Acyl
102	N-(3S-hydroxy-butanoyl)-homoserine lactone	1.4515	21.1958	21.1625	21.239	21.2923	21.0667	21.1077	21.1773	0.874519	C8H13NO4	187.084	Fatty Acyl
103	1,2-(8R,9R-epoxy-octadec-13Z,15Z-dien-4,6-diynoyl)-sn-glycerol	6.881	19.0509	18.8176	19.1232	18.9589	18.8035	18.9388	18.9488	0.782493	C38H46O7	614.324	Triacylglycerols
104	Amentoflavone-7,4',4'''-trimethyl ether	2.12017	21.0484	21.0357	21.067	21.175	21.0469	21.0559	21.0715	0.870148	C33H24O10	580.14	Flavonoid
105	L-1,2,3,4-Tetrahydro-beta-carboline-3-carboxylic acid	1.843	19.9985	19.9422	19.9629	20.1658	19.9434	20.0236	20.0061	0.826152	C12H12N2O2	216.09	Indole
106	Ceanothine D	6.76617	19.7605	19.8573	19.8564	19.9622	19.8542	19.9517	19.8737	0.820686	C27H40N4O4	484.305	Oligopeptide
107	Graveobioside A	2.12017	21.0457	20.9485	20.9576	21.1555	20.9736	21.0241	21.0175	0.867919	C26H28O15	580.141	Flavonoid-7-o-glycoside
108	3-O-(α-L-rhamnopyranosyl-(1-2)-α-L-rhamnopyranosyl)-3-hydroxydecanoic acid	2.129	19.7661	19.2999	19.8176	19.3709	19.6265	19.1057	19.4978	0.805162	C22H40O11	480.257	Fatty Acyl
109	(S)-Isowillardiine	1.843	19.9896	19.9319	19.9554	20.161	19.9384	20.009	19.9976	0.8258	C7H9N3O4	199.059	alpha amino acid
110	1,2-(8R,9R-epoxy-octadec-13Z,15Z-dien-4,6-diynoyl)-sn-glycerol	6.881	19.0467	18.8158	18.9786	18.9553	18.7973	18.9499	18.9239	0.781465	C38H46O7	614.3244	Triacylglycerols
111	Spinosin	2.565	19.9411	20.0533	20.0948	20.1843	20.0143	20.1518	20.0733	0.828927	C28H32O15	608.174	Flavonoid-7-o-glycoside
112	1,2-Bis-O-sinapoyl-beta-D-glucoside	2.87267	20.6577	20.739	20.6806	20.7459	20.5904	20.6497	20.6772	0.853867	C28H32O14	592.179	O-acyl carbohydrate
113	Calafatimine	3.64567	20.3271	20.5044	20.2993	20.6159	20.4947	20.4238	20.4442	0.844244	C38H40N2O7	636.281	alkaloid
114	3-Indolylacrylic acid	1.4515	21.2004	21.1665	21.2388	21.2944	21.0732	21.1193	21.1821	0.874716	C11H9NO2	187.063	Indole
								SUMATORIAS TOTALES	2421.6	100

## Sheet: TableS4
	Table S4. Common compounds in the Hexane and CHCl3-MeOH extracts
	# Notes : Created from selection
	# Technology : MassHunterQual.IDENTIFIED_UNIDENTIFIED_COMPOUNDS.Cisus incisa_2019_Apr_26_17_52_02
	# Owner : gxuser
	# Created On : Wed May 01 06:32:26 CDT 2019
	Normalized area [Leaves, CHCl3-MeOH]	Normalized area [Leaves, H2O]	Normalized area [Leaves, Hexane]	Tentatively Identified Metabolite	Chemical formula	Molecular weight	Metabolite Class
1	22.5547	0	24.0087	alpha-Tocopherolquinone	C29H50O3	446.376	Diterpenoid
2	19.1442	0	22.5284	Alpinumisoflavone dimethyl ether	C22H20O5	364.1311	Flavonoid
3	18.8786	0	22.5472	7,9,13,17-tetramethyl-7S,14S-dihydroxy-2E,4E,8E,10E,12E,16-octadecahexaenoic acid	C22H32O4	360.23	Fatty acid derivate
4	23.74	22.7113	20.5705	7-oxo-beta-Sitosterol	C29H48O2	428.365	Sterol
5	19.9011	0	20.2241	Heneicosan-2-one	C21H42O	310.324	Fatty Acyl
6	19.1225	0	22.4939	Gancaonin R	C24H30O4	382.214	stilbenes
7	20.7817	6.38425	20.6262	1-Monoacylglycerol	C21H36O4	352.261	Acyl glycerol
8	21.6556	21.1976	20.9892	14-O-(α-L-rhamnopyranosyl)-7S,14R-dihydroxy-7,9,13,17-tetramethyl-2E,4E,8E,10E,12E,16E-octadecahexaenoic acid	C28H42O8	506.2880	Fatty acid glycosides
9	18.9649	0	22.547	Calycanthidine	C23H28N4	360.231	Alkaloid
10	23.9579	6.94282	22.5631	1,2,6a,6b,9,9,12a-Heptamethyl-10-[(3,4,5-trihydroxyoxan-2-yl)oxy]-1,2,3,4,4a,5,6,6a,6b,7,8,8a,9,10,11,12,12a,12b,13,14b-icosahydropicene-4a-carboxylate	C35H56O7	588.403	Terpenoid
11	20.3324	0	20.3719	2-Heptadecylfuran	C16H31ClO3	306.1962	Heteroaromatic compound
12	23.3244	22.4966	20.9172	5-methoxy-3-(2R-acetoxy-pentadecyl)-1,4-benzoquinone	C24H38O5	406.2719	Quinone
13	21.214	0	21.7033	Phytol	C20H40O	296.308	Diterpenoid
14	21.571	0	19.9265	Oxyacanthine	C37H40N2O6	608.289	Lignan
15	20.649	0	20.8618	Yucalexin B16	C20H28O2	300.209	diterpenoid
16	22.454	22.8752	22.787	Campesteryl p-coumarate	C37H54O3	546.407	Steroid ester
17	22.9299	22.4282	21.0028	1-dodecanoyl-glycero-3-phospho-(1'-sn-glycerol)	C18H37O9P	428.217	Glycerophospholipid
18	20.8413	0	20.7314	10,13-Epoxy-11-methyloctadeca-10,12-dienoic acid	C19H32O3	308.235	Fatty Acyl derivative
19	22.0341	22.9271	22.3733	Spheroidenone	C41H58O2	582.444	Carotene derivative
20	20.674	6.36635	19.2893	2-Monopalmitoylglycerol	C19H38O4	330.277	monoglyceride
21	19.703	20.6611	20.198	Doristerol	C27H46O	386.355	Sterol
22	20.892	21.2355	20.926	(12S,15S)-15-O-Demethyl-10,29-dideoxy-11,12-dihydro-striatin C	C25H38O6	434.267	Terpene
23	19.4585	0	19.5549	delta-Tocopherol	C27H46O2	402.35	Prenol lipid
24	22.8795	22.1266	23.1189	16beta-16-Hydroxy-3-oxo-1,12-oleanadien-28-oic acid	C30H44O4	468.324	Triterpene
25	21.5559	0	23.0939	(3E)-4-(2,3-dihydroxy-2,5,5,8a-tetramethyl-decahydronaphthalen-1-yl)but-3-en-2-one	C18H30O3	294.219	Sesquiterpenoid
26	21.7137	0	22.3068	3b,18b-3-Methoxy-11-oxo-12-oleanen-30-oic acid	C31H48O5	484.71	Triterpenoid
27	22.2524	21.4603	21.2	6Z,9Z,12Z,15Z,18Z-tetracosapentaenoic acid	C24H39O2	359.295	Fatty Acyl
28	20.7748	21.2472	20.9197	Fragarin	C21H21O10	434.121	Flavonoid
29	19.5051	20.8737	20.4489	Flavoxate	C24H25NO4	391.178	Flavonoid
30	20.4909	21.6857	22.4873	beta-Citraurinene	C30H42O	418.324	Triterpenoid
31	21.5741	0	23.0892	N-(3-hydroxy-dodecanoyl)-homoserine lactone	C16H29NO4	299.21	Fatty Acyl
32	21.2319	20.7804	20.4523	1-(11Z,14Z-eicosadienoyl)-glycero-3-phosphate	C23H43O7P	462.275	Glycerophospholipid
33	19.7992	19.6211	19.7815	Cavipetin D	C25H38O5	418.272	diterpenoid
34	20.4627	0	20.9385	10-methoxyheptadec-1-en-4,6-diyne-3,9-diol	C18H28O3	292.204	Fatty Acyl
35	22.0898	20.3472	20.0983	1-pentadecanoyl-2-arachidonoyl-sn-glycero-3-phosphate	C 38 H 67 O 8 P	682.457	Glycerophospholipid
36	23.4168	20.3388	22.5321	Diisobutyl phthalate			Pollutant
37	19.4457	0	19.5761	Lucidone A	C24H34O5	402.241	Sesquiterpenoid
38	21.4132	20.1533	20.5124	1-(9Z,12Z-octadecadienoyl)-rac-glycerol	C21H38O4	354.277	Glycerolipid
39	26.3498	26.5046	26.8728	(3S,5R,6S,7E,9x)-7-Megastigmene-3,6,9-triol 9-glucoside	C19H34O8	390.225	fatty acyl glycosides
40	23.4499	19.8647	22.5311	5,7,4'-Trimethoxyflavan	C18H20O4	300.1362	Flavonoid
41	21.3022	0	19.8243	all-trans-Heptaprenyl diphosphate	C35H60O7P2	654.381	Prenol lipid
42	26.7448	27.1541	27.0922	1-(1Z-octadecenyl)-2-(5Z,8Z,11Z,14Z,17Z-eicosapentaenoyl)-glycero-3-phospho-(1'-sn-glycerol)	C44H77O9P	780.5305	Glycerophospholipid
43	20.6957	0	20.2099	Heliotrine	C16H27NO5	313.189	member of pyrrolizines
44	22.5353	23.0327	22.7919	(all-E)-6'-Apo-y-caroten-6'-al	C32H42O	442.327	Prenol lipid
45	20.3356	20.8174	20.5416	1-dodecanoyl-sn-glycero-3-phosphocholine	C20H42NO7P	439.27	Glycerophospholipid
46	23.9284	24.0904	23.9784	1-(9Z-hexadecenoyl)-2-(11Z-eicosenoyl)-glycero-3-phosphoserine	C42H78NO10P	787.536	Glycerophospholipid
47	21.9515	22.3902	22.2096	Stylisterol B	C28H46O4	446.34	Sterol Lipid
48	19.7212	0	22.043	Stylisterol A	C28H46O3	430.345	Sterol Lipid
49	20.1118	0	21.4604	Cucurbitacin E	C32H44O8	556.304	Triterpenoid
50	19.4955	0	19.4631	(22E,24R)-Stigmasta-4,22-diene-3,6-dione	C29H44O2	424.334	Lipids
51	21.0681	0	20.8483	Junceic acid	C21H30O3	330.219	Prenol lipid
52	21.0347	0	20.1264	2-Hydroxy-6-tridecylbenzoic acid	C20H32O3	320.235	phenolic compound
53	22.2147	22.8536	22.7338	1-docosanoyl-glycero-3-phospho-(1'-sn-glycerol)	C28H57O9P	568.3740	Glycerophospholipid
54	22.063	0	23.3552	gibberellin A12 aldehyde	C20H28O3	316.204	Prenol lipid
55	20.4528	0	20.3688	Matricin	C17H22O5	306.147	Prenol lipid
56	21.4053	20.9055	20.7009	19alpha-19-Hydroxy-3,11-dioxo-12-ursen-28-oic acid	C30H44O5	484.319	Triterpenoid
57	22.6462	0	24.0575	a-Amyrin acetate	C32H52O2	468.397	Triterpenoid
58	22.2912	21.9209	22.2555	(5α,25R)-Spirostan-3,6-dione	C27H40O4	428.293	Sterol
59	20.9091	0	21.1172	Ent-​9-​L1-​PhytoP	C18H28O4	308.199	Fatty Acyl
60	20.2557	0	21.526	gamma-Linolenic Acid	C18H30O2	278.225	Fatty acid
61	21.2074	20.3817	20.1811	Crispane	C20H32O3	320.235	Terpene
62	20.3816	0	20.2237	Austroinulin	C20H34O3	322.251	diterpenoid
63	21.5557	0	19.7151	Amarogentin	C29H30O13	586.169	Terpenoids
64	20.5907	0	20.6209	(-)-Folicanthine	C24H30N4	374.247	Indoles and derivatives
65	21.4959	21.0452	20.9415	1-octadecanoyl-2-docosanoyl-sn-glycero-3-phosphate	C43H85O8P	760.598	Glycerophospholipid
66	20.6513	21.4418	21.1685	Ursolic acid	C30H48O3	456.36	Triterpenoid
67	20.2304	0	21.4835	Amabiline	C15H25NO4	283.178	carboxylic ester
68	21.0617	20.4391	20.4186	(-)-Epicatechin 3'-O-sulfate	C15H14O9S	370.036	Flavonoid
69	20.9212	0	20.1303	Stearic acid	C18H36O2	284.272	Fatty acid
70	21.4285	0	21.8899	Grandifloric acid	C20H30O3	318.219	Terpene
71	26.6988	27.175	27.0539	1,2-Dihexadecanoylphosphatidylglycerol phosphate	C38H76O13P2	802.476	Glycerophospholipid
72	20.4468	0	20.7565	Yucalexin B5	C20H26O3	314.188	Terpene
73	22.3281	0	22.3133	6-Deoxohomodolichosterone	C 29 H 50 O 4	462.371	Sterol Lipid
74	20.9553	0	21.6776	7',8'-Dihydro-8'-hydroxycitraniaxanthin	C33H44O3	488.329	Triterpenoid
75	22.2184	0	22.234	5,6-Epoxy-5,6-dihydro-10'-apo-b,y-carotene-3,10'-diol	C 27 H 38 O 3	410.282	carotenoid
76	20.3698	0	20.7426	N-tetradecanoyl glutamine	C19H36N2O4	356.2675	Fatty Acyl
77	20.7621	0	20.116	Stigmastane-3,6-dione	C29H48O2	428.365	Sterol Lipid
78	20.6641	0	21.4465	2-Stearyl citric acid	C24H44O7	444.309	tricarboxylic acids
79	20.6042	0	19.4822	1-(4Z,7Z,10Z,13Z,16Z,19Z-Docosahexaenoyl)-2-(13Z-docosenoyl)-sn-glycero-3-phosphocholine	C52H90NO8P	887.64	Glycerophospholipid
80	19.9786	0	21.1013	17-phenyl heptadecanoic acid	C23H38O2	346.287	Fatty Acyl
